# Supplementary material for: Biomass Increases Go under Cover: Woody Vegetation Dynamics in South African Rangelands
Source: PLoS One. 2015 May 13;10(5):e0127093. doi: 10.1371/journal.pone.0127093 (PMC4430526; doi:10.1371/journal.pone.0127093)
Supplement: S1 Dataset — Data include 2012 LiDAR-derived average height and canopy cover extraction metrics, as well as field-work based allometry. Each line item is per 25 m x 25 m grid cell. Metadata are included in the dataset. (XLSX) [file pone.0127093.s001.xlsx]

## Sheet: metadata
	Attribute (column)	Attribute definition	Units
	Extraction level	refers to wood extraction pressure of rangeland determined from population and household density relative to rangeland area (based on 2008 demographic data [1])	None
	Plot	number of 25 m x 25 m plot for each rangeland	None
	LiDAR H (>1.5m)	average height per 25 m x 25 m pixel extracted from raster-based LiDAR canopy-height model from 2012	m
	LiDAR CC (>1.5m)	proportion of canopy cover per 25 m x 25 m pixel extracted from raster-based LiDAR canopy-height model from 2012	None
	Colgan Allometry	sum of plot-based allometry for 2012 field data per 25 m x 25 m plot based on Colgan et al. [2]	kg/625 m2
	References
	1. Fisher JT, Witkowski ETF, Erasmus BFN, Van Aardt J, Asner GP, et al. (2011) Human-modified landscapes: patterns of fine-scale woody vegetation structure in communal savannah rangelands. Environ Conserv 39: 72–82. doi:10.1017/S0376892911000592.
	2. Colgan MS, Asner GP, Swemmer AM (2013) Harvesting tree biomass at the stand-level to assess the accuracy of field and airborne biomass estimation in savannas. Ecol Appl: 1170–1184. doi:10.1890/12-0922.1.

## Sheet: Model
Extraction Level	Plot	LiDAR H (>1.5m)	LiDAR CC (>1.5m)	Colgen Allometry
Intermediate	1	3.72	0.52	1249.36
Intermediate	2	3.43	0.61	1011.96
Intermediate	3	3.47	0.77	1421.55
Intermediate	4	3.78	0.64	955.78
Intermediate	5	2.12	0.01	76.32
Intermediate	6	2.91	0.01	29.69
Intermediate	7	4.51	0.11	500.21
Intermediate	8	3.73	0.24	765.78
Intermediate	9	2.66	0.31	410.65
Intermediate	10	3.31	0.26	636.87
Intermediate	11	4.07	0.28	298.93
Intermediate	12	2.86	0.33	563.25
Intermediate	13	3.17	0.41	792.5
Intermediate	14	2.75	0.42	817.87
Intermediate	15	3.7	0.51	1620.16
Intermediate	16	3.49	0.61	1530.12
Intermediate	17	3.37	0.56	1332.13
Intermediate	18	3.08	0.73	1343.38
Intermediate	19	3.3	0.51	1059.26
Intermediate	20	3.95	0.87	949.82
High	1	2.48	0.34	1677.09
High	2	4.65	0.58	6242.13
High	3	5.53	0.39	5649.19
High	4	2.63	0.18	314.8
High	5	1.95	0.02	175.64
High	6	2.68	0.13	3208.71
High	7	2.03	0.2	634.99
High	8	2.58	0.26	409.09
High	9	3.96	0.46	2147.66
High	10	5.7	0.54	6430.57
High	11	4.76	0.46	7588.67
High	12	3.15	0.23	753.66
High	13	4.25	0.39	2995.79
High	14	5.23	0.31	2688.73
High	15	2.64	0.09	331.94
High	16	1.83	0.04	97.19
Low	1	3.89	0.72	2518.54
Low	2	3.46	0.8	3062.37
Low	3	6.71	0.96	8330.51
Low	4	3.39	0.71	1853.08
Low	5	2.55	0.13	351.81
Low	6	3.82	0.28	1494.36
Low	7	2.96	0.27	592.25
Low	8	4.74	0.32	1791.17
Low	9	5.39	0.93	4476.19
Low	10	5.13	0.71	1181.54
Low	11	4.37	0.88	2221
Low	12	6.57	0.95	3464.37
Low	13	2.94	0.3	1130.25
Low	14	2.73	0.49	1052.95
Low	15	5.19	0.84	7440.48
Low	16	2.97	0.31	1005.09
Low	17	2.49	0.14	423.68
Low	18	2.49	0.09	492.7
Low	19	2.37	0.17	608.32
Low	20	2.86	0.15	910.51
