# Supplementary material for: Biomass Increases Go under Cover: Woody Vegetation Dynamics in South African Rangelands
Source: PLoS One. 2015 May 13;10(5):e0127093. doi: 10.1371/journal.pone.0127093 (PMC4430526; doi:10.1371/journal.pone.0127093)
Supplement: S2 Dataset — Data include 2008 and 2012 biomass estimates derived from biomass models as well as % subcanopy returns for voxel data for the height class categories: 1-3m, 3-5m, 5-10m and >10m. Each line item is per 25 m x 25 m grid cell. Data are organized per land extraction category into separate worksheets. Metadata are included in the dataset. (XLSX) [file pone.0127093.s002.xlsx]

## Sheet: metadata
	The spreadsheet tabs are labelled: high, intermediate and low, referring to the wood extraction pressure of each rangeland determined using 2008 demographic data on population and household density relative
	Attribute (column)	Attribute definition	Units
	ID	unique identifier per rangeland for each 25 m x 25 m grid cell	None
	12Hmean	average height for the grid cell extracted from the 2012 LiDAR canopy height model	m
	08Hmean	average height for the grid cell extracted from the 2008 LiDAR canopy height model	m
	08ccprop	proportion of canopy cover per grid cell extracted from the 2008 LiDAR canopy height model	None
	12cc_prop	proportion of canopy cover per grid cell extracted from the 2012 LiDAR canopy height model	None
	08_bio	2008 Biomass estimate for each grid cell	Mg ha-1
	12_bio	2012 Biomass estimate for each grid cell	Mg ha-1
	per08_1_3	Change in LiDAR returns for the 2008 voxel data, binned into a 1-3m height category	%
	per08_3_5	Change in LiDAR returns for the 2008 voxel data, binned into a 3-5m height category	%
	per08_5_10	Change in LiDAR returns for the 2008 voxel data, binned into a 5-10m height category	%
	per08_gr10	Change in LiDAR returns for the 2008 voxel data, binned into a >10m height category	%
	per12_1_3	Change in LiDAR returns for the 2012 voxel data, binned into a 1-3m height category	%
	per12_3_5	Change in LiDAR returns for the 2012 voxel data, binned into a 3-5m height category	%
	per12_5_10	Change in LiDAR returns for the 2012 voxel data, binned into a 5-10m height category	%
	per12_gr10	Change in LiDAR returns for the 2012 voxel data, binned into a >10m height category	%

## Sheet: high
ID	12Hmean	08Hmean	08cc_prop	12cc_prop	08_bio	12_bio	per08_1_3	per08_3_5	per08_5_10	per08_gr10	per12_1_3	per12_3_5	per12_5_10	per12_gr10
1	1.5421	1.91905	0.2144	0.2512	12.7079	11.8174	1.632	1.636	9.616	1.492	10.636	1.664	11.38	1.62
2	2.55174	3.18765	0.3824	0.3536	42.5833	30.8678	2.196	5.08	21.192	0.332	2.584	3.656	17.648	0.916
3	2.6576	2.06215	0.232	0.4656	15.1857	43.2648	6.928	0.348	9.324	4.64	18.476	5.528	7.812	4.7
4	3.82611	4.60275	0.4208	0.64	69.1425	88.0802	5.684	3.076	16.988	9.648	21.9	7.54	12.676	6.732
5	1.58165	1.53037	0.192	0.3008	8.35657	15.0874	1.136	4.228	10.532	0.196	17.328	3.46	6.916	0
6	1.7399	2.03968	0.296	0.3376	19.8224	19.2173	1.496	6.112	14.848	0.164	11.964	4.964	8.836	0
7	2.82875	1.57191	0.2208	0.5328	10.3265	53.2458	6.776	3.188	11.044	0	19.464	5.772	14.608	1.628
8	5.24011	3.91256	0.3872	0.7168	53.5338	136.45	16.572	7.692	5.056	15.092	14.108	11.892	7.54	25.596
9	3.04758	2.76255	0.3376	0.5856	31.9903	63.5126	7.544	1.86	20.656	0	19.144	4.26	17.136	0
10	2.50907	2.84124	0.3184	0.4448	30.9549	38.7755	13.3	2.988	18.356	2.8	14.94	5.924	13.928	1.928
11	2.49294	2.06134	0.2656	0.5408	17.7412	47.3642	4.052	2.936	15.24	0	24.904	4.216	8.408	0.256
12	2.04778	2.0193	0.328	0.4496	21.9899	31.548	7.836	7.116	12.832	0	14.696	7.36	10.28	0
13	4.00717	2.98093	0.424	0.8064	44.2465	117.037	27.704	3.168	12.46	7.588	25.144	20.756	7.76	3.904
14	3.71374	3.54621	0.3808	0.592	47.4461	78.8245	2.82	3.808	19.52	4.712	20.4	5.756	14.052	4.968
15	3.53198	3.33184	0.3728	0.5296	43.4399	66.6896	2.22	1.56	22.22	3.728	10.56	4.068	17.916	4.564
16	2.25338	1.6368	0.1856	0.4704	8.72502	36.702	3.244	0.736	10.04	0	28.98	1.544	10.216	0
17	2.48907	2.56012	0.2256	0.2816	18.8537	23.4176	2.168	0.352	8.508	6.56	11.18	0.716	9.908	8.252
18	2.45094	2.03567	0.4768	0.6992	33.3951	60.8871	17.34	19.484	4.468	0	25.264	20.292	2.464	0
19	1.71178	1.79546	0.3248	0.2944	19.061	16.1302	31.9	4.64	7.304	2.452	5.916	3.464	9.256	4.484
20	2.82405	2.31269	0.2992	0.5712	23.0859	57.1652	8.412	5.748	10.936	3.512	24.66	5.816	9.256	1.956
21	1.8131	1.50415	0.192	0.376	8.17032	22.7074	5.896	1.132	9.604	0.268	15.324	5.876	7.996	1.064
22	1.7317	1.62416	0.2224	0.3072	10.8495	17.1673	6.012	4.34	8.892	0.224	6.268	3.332	9.444	1.168
23	1.82779	1.56951	0.2064	0.3296	9.47076	19.7741	7.616	3.276	9.34	0.188	18.172	4.364	8.504	0.216
24	2.24395	2.47008	0.2992	0.424	24.8282	32.6858	1.604	3.268	16.476	0	15.348	4.512	14.588	0
25	2.15261	2.40413	0.3392	0.4448	27.6559	32.9095	5.08	4.28	16.948	0	21.172	3.712	12.076	0.028
26	2.18939	1.91873	0.4352	0.5792	28.3792	44.4012	24.652	11.864	6.244	0	19.144	15.716	9.44	0
27	1.94565	2.44493	0.416	0.3776	35.1149	24.6665	12.356	8.612	14.836	0.052	15.512	5.364	8.864	0
28	2.27888	1.83275	0.224	0.4976	12.6743	39.439	11.212	1.508	10.316	1.72	22.472	5.44	4.836	0.684
29	1.50542	1.81537	0.3472	0.3728	20.8047	18.2491	19.584	10.192	6.412	0	19.268	10.204	7.86	0
30	1.65083	1.61576	0.272	0.3744	13.7454	20.3524	1.472	7.264	10.672	0	6.044	10.284	11.248	0
31	2.02949	2.01895	0.3952	0.4688	27.0051	32.6854	0.792	24.816	3.188	0	1.744	19.84	5.516	0
32	3.30941	3.32047	0.4384	0.5408	51.3418	63.7	1.284	6.228	18.424	3.5	1.512	5.108	20.376	7.028
33	2.1376	2.00401	0.328	0.432	21.8043	31.6502	9.088	11.916	8.944	0	4.828	10.384	12.832	0
34	2.19925	2.39717	0.4976	0.5056	41.6167	38.624	4.224	26.864	5.908	0	4.172	18.932	9.664	0
35	2.53503	2.91693	0.52	0.5264	53.6026	46.8558	5.304	20.184	10.948	0	4.12	14	13.824	0
36	2.08155	1.86161	0.4	0.4848	25.0352	34.8205	7.08	17.924	6.24	0	6.252	14.132	10.62	0
37	2.87674	4.13215	0.4224	0.5024	62.0607	50.9563	24.508	4.3	9.576	10.196	28.344	8.828	6.864	4.38
38	1.96998	3.48203	0.4656	0.3408	57.4662	22.3243	16.412	11.672	21.768	0	2.48	3.136	14.384	0
39	2.3317	2.4298	0.3424	0.3424	28.2657	27.023	5.852	4.244	17.052	0	1.244	2.604	21.372	0.64
40	1.89582	1.63628	0.224	0.2816	11.0461	17.237	0	3.112	11.58	0	0.992	3.664	14.96	0.144
41	2.34819	2.25151	0.2976	0.3536	22.2754	28.2049	2.776	3.476	15.796	0.74	4.976	5.112	13.224	0.604
42	2.434	1.73554	0.3232	0.6176	18.2382	53.1008	19.864	10.248	6.928	0	26.188	17.116	11.376	0.896
43	2.15762	1.71583	0.2048	0.2976	10.4865	21.2417	0.724	1.252	12.752	0	0.092	0.664	18.552	0.88
44	1.6179	1.65079	0.1392	0.1952	5.98725	9.16987	2.868	1.028	3.068	7.044	0.784	3.52	5.524	6.984
45	2.03814	2.81032	0.3056	0.3072	29.2599	20.6501	0.632	1.912	18.24	2.956	0	1.376	15.9	0.648
46	1.5205	1.51859	0.2208	0.272	9.89096	12.7867	0.464	5.916	9.788	0	1.588	5.316	8.992	0
47	2.46616	2.39113	0.2928	0.3344	23.3881	27.9964	0.728	4.836	14.216	1.044	0.46	3.692	18.636	3.68
48	2.81694	2.28781	0.2032	0.3888	14.6849	38.0056	6.544	2.652	3.932	7.624	20.324	3.876	6.996	14.316
49	2.61757	1.97474	0.2864	0.3952	18.4099	35.7576	0.316	6.472	14.764	0	0.748	3.064	19.472	2.772
50	2.06312	1.79649	0.2432	0.4368	13.6499	30.8262	17.32	2.392	9.252	0	23.016	3.468	10.38	0.088
51	4.16331	4.30145	0.4128	0.568	63.1787	84.9743	5.256	1.468	19.932	6.992	16.196	3.752	17.216	7.52
52	2.82603	2.23652	0.304	0.6176	22.64	62.0584	8.88	1.488	15.068	0.56	22.788	6.252	12.804	0.892
53	1.95029	1.71656	0.2224	0.3648	11.6098	23.8077	1.328	2.484	13.192	0	9.876	2.492	13.868	0
54	2.42832	2.18112	0.2736	0.3872	19.5638	32.2718	4.836	3.916	15.204	0.044	14.872	3.692	13.228	0.052
55	2.24286	2.45484	0.3376	0.4032	28.147	30.9427	7.296	7.972	18.704	1.704	5.608	10.552	18.3	1.424
56	2.95037	3.02832	0.3888	0.496	41.0462	51.6263	3.788	6.48	16.312	3.724	13.656	7.268	11.892	5.896
57	1.62762	1.73494	0.2208	0.3328	11.6583	17.5259	2.812	3.396	10.644	0.908	17.832	4.04	7.896	1.136
58	2.19997	1.96923	0.2784	0.4784	17.7687	36.4236	3.216	3.468	16.828	0.328	18.48	2.788	12.732	0
59	2.30605	2.41692	0.2944	0.3728	23.8105	29.2917	0.996	3.428	17.828	0	5.148	3.684	17.912	0.096
60	3.86926	4.44934	0.4592	0.5072	73.0753	70.0916	0.772	3.356	25.776	2.768	1.88	3.276	23.824	5.44
61	1.65862	1.95866	0.2768	0.2736	17.5438	14.2748	0	2.412	15.264	0	2.712	1.568	14.752	0
62	2.09101	2.31366	0.2768	0.3072	21.1793	21.251	0.256	0.948	18.672	1.108	0.82	0.856	13.708	1.156
63	3.37414	2.31039	0.2656	0.7184	20.1885	87.1653	7.64	4.08	14.972	0.292	22.96	10.112	16.068	0.232
64	2.42184	1.75601	0.2048	0.456	10.791	38.3435	12.784	2.748	8.968	5.408	16.644	5.112	6.476	3.224
65	1.66246	1.60696	0.2208	0.2832	10.6128	14.9042	3.048	5.144	11.984	0	4.12	3.696	9.256	0
66	3.84718	3.03577	0.2336	0.4624	23.7223	63.3007	13.812	0.696	5.284	12.912	29.232	0.172	1.904	12.492
67	3.31034	2.49864	0.424	0.7616	36.681	90.7604	28.976	12.84	12.328	0.824	23.38	23.816	14.24	0.488
68	1.70514	1.50322	0.1456	0.2432	5.58321	12.828	1.868	0.136	6.684	4.248	11.812	1.012	3.288	4.604
69	3.06389	1.73945	0.4768	0.8896	28.1698	98.3256	24.8	15.164	0	0	17.856	31.704	1.492	0
70	3.17195	2.17476	0.3744	0.776	27.6097	88.5509	20.436	9.1	12.884	0	31.032	17.184	14.892	1.216
71	2.52808	2.99289	0.3696	0.5296	38.4106	47.0197	0.596	4.64	20.896	0	19.368	3.364	15.812	0
72	2.37678	1.98157	0.2752	0.512	17.6612	42.5076	5.648	3.372	13.64	0.152	19.748	7.508	10.892	0.728
73	1.93141	1.60816	0.208	0.4656	9.86109	30.7557	0.196	3.224	10.78	0	20.6	5.24	8.76	0
74	2.68283	3.51847	0.3712	0.3968	45.8057	36.8706	0.1	1.936	25.392	0.364	8.484	1.548	15.656	0.628
75	3.32333	3.23021	0.416	0.536	47.2009	63.3883	0.32	1.764	25.464	0.392	9.62	3.768	24.588	1.024
76	2.01634	1.79781	0.1888	0.3264	10.0435	21.8346	6.372	0.276	12.392	0.976	11.9	3.264	5.796	1.312
77	3.6644	3.53418	0.376	0.5024	46.649	65.5967	0.472	1.72	20.956	7.16	11.708	4.36	16.248	7.968
78	2.69211	2.60746	0.3536	0.5424	31.5967	51.5085	8.736	4.176	17.324	1.072	18.96	8.064	13.264	0.308
79	3.63077	3.51591	0.4576	0.616	57.0092	80.2311	9.676	8.084	20.132	1.6	17.204	5.216	15.828	2.052
80	2.0449	1.592	0.2896	0.4704	14.5429	33.0738	10.308	10.912	8.364	0	14.624	13.704	12.04	0
81	1.50216	1.66866	0.2032	0.2272	10.0303	10.1124	2.192	4.384	11.036	0.276	2.06	3.84	11.252	0.896
82	1.96184	1.6643	0.1584	0.2976	7.23905	19.0861	3.856	1.628	4.688	5.472	10.852	2.928	5.616	4.772
83	4.33654	4.27391	0.488	0.6432	74.6488	100.68	1.872	6.032	26.78	1.38	3.536	8.1	24.7	1.268
84	2.86944	2.0844	0.3504	0.6096	24.5073	62.201	18.5	9.716	10.956	0	15.3	13.372	17.848	0
85	1.50435	2.05711	0.2704	0.2704	18.065	12.5352	0.984	7.584	10.712	2.108	1.84	6.492	9	0.748
86	1.64288	1.64781	0.12	0.152	4.8014	6.72452	1.156	0	3.72	8.012	0	0	1.712	8.268
87	3.66301	2.10972	0.2176	0.4096	14.4701	52.9946	0.7	0.32	9.944	6.16	0	0.184	10.132	16.872
88	4.40862	4.20486	0.3568	0.6048	52.9918	96.1316	21.696	2.672	6.684	13.016	23.992	5.4	5.256	23.248
89	2.12862	2.18813	0.3232	0.4944	23.65	36.4208	1.148	9.532	12.228	0	20.492	9.352	9.72	0
90	2.27184	2.08322	0.3648	0.6464	25.6018	51.8162	21.052	12.004	8.796	2.688	26.164	16.248	5.828	0
91	2.18498	1.64951	0.3344	0.6208	17.8931	47.6695	31.424	9.024	6.772	0.084	29.152	18.016	7.304	0.172
92	1.59117	2.93517	0.3488	0.3392	35.3626	17.4539	1.624	7.98	14.784	4.344	6.864	10.66	5.268	0.88
93	2.4796	2.2148	0.3376	0.592	25.1489	51.7942	7.184	5.644	13.264	0.42	24.348	9.528	9.004	0.148
94	2.74253	1.54248	0.352	0.7584	17.5733	74.4367	38.964	13.028	0.828	0	31.348	21.312	9.532	0
95	2.83861	2.03845	0.3664	0.784	25.1182	79.821	26.688	6.46	10.956	0	30.788	22.044	6.236	0
96	2.15582	1.74138	0.2128	0.3312	11.1955	23.9018	4.492	1.364	12.26	2.472	13.608	3.316	10.764	4.656
97	2.01587	1.77715	0.2704	0.4224	15.2643	28.9887	7.832	5.712	11.816	0	17.812	8.66	12.296	0
98	3.18622	2.44409	0.3184	0.48	26.2766	54.0681	5.684	6.456	13.648	0.648	8.324	9.408	11.632	6.708
99	2.8777	2.34969	0.5616	0.8384	46.3062	86.7466	26.768	30.716	2.548	0	23.632	33.088	3.488	0
100	3.99098	2.98364	0.488	0.88	51.3537	127.421	33.004	10.616	9.952	2.852	28.492	21.28	10.728	3.232
101	3.38698	2.74949	0.4672	0.8368	45.0104	102.343	33.276	8.892	8.496	1.716	29.528	16.552	13.624	3.2
102	3.92346	2.71874	0.4	0.6432	37.7196	90.8498	23.232	13.552	4.58	0.588	10.9	19.328	14.676	1.104

## Sheet: intermediate
ID	12Hmean	08Hmean	08cc_prop	12cc_prop	08_bio	12_bio	per08_1_3	per08_3_5	per08_5_10	per08_gr10	per12_1_3	per12_3_5	per12_5_10	per12_gr10
1	2.8753	2.76057	0.2656	0.3248	8.84864	10.1638	0.588	2.088	10.54	5.056	1.436	2.948	10.588	6.404
2	2.39528	1.92779	0.288	0.448	7.68216	11.0759	1.608	5.9	10.752	0	6.052	11.316	14.584	0
3	3.1217	2.93217	0.3552	0.552	10.869	15.336	0.944	1.624	17.972	4.156	14.132	5.948	15.304	2.596
4	1.76181	1.50634	0.1808	0.2928	5.82856	7.42432	4.34	3.048	8.56	0	6.968	4.94	11.22	0
5	1.92406	1.71436	0.2128	0.2656	6.43452	7.39268	0.236	3.024	11.724	0.1	3.948	2.808	11.768	0.888
6	2.13552	1.67655	0.2304	0.3664	6.57516	9.17136	3.428	1.264	11.824	0	8.608	3.532	10.008	0
7	4.73782	4.27091	0.4256	0.6304	15.9554	23.6162	0.38	0.836	23.968	4.764	8.724	1.652	24.524	6.692
8	3.45395	3.82356	0.6864	0.7632	21.2424	21.3182	11.9	30.296	16.852	0	24.844	18.4	21.332	0.152
9	1.68646	1.59025	0.2832	0.3216	6.9951	7.59803	13.332	8.836	6.504	0.668	18.404	7.036	7.072	0.656
10	2.97173	2.46233	0.328	0.4368	9.33643	12.5501	0	0.984	17.948	0	0.18	1.568	23.836	0
11	3.71248	2.88957	0.632	0.848	16.0112	24.6743	18.216	27.324	10.02	0	16.196	30.88	18.536	0
12	3.28352	1.79277	0.3088	0.552	7.6717	15.9214	5.136	8.516	11.544	0	5.828	10.196	22.584	1.36
13	1.85195	1.90828	0.2896	0.3632	7.66534	8.45165	3.004	4.776	13.092	0.616	4.104	8.392	14.16	0.144
14	4.47603	3.39467	0.3264	0.6064	11.3048	21.8307	9.62	6.316	7.716	10.776	12.084	10.944	7.744	18.188
15	3.74686	2.83925	0.4112	0.744	11.6946	22.3117	4.024	11.196	12.42	3.56	12.776	19.936	11.788	3.176
16	1.94555	2.19607	0.328	0.304	8.76412	7.91966	7.04	8.752	9.568	1.012	13.708	4.856	6.04	2.26
17	2.19627	1.51441	0.2416	0.44	6.44151	10.3765	2.156	4.66	9.76	0	7.252	10.396	12.308	0
18	2.07184	1.74705	0.256	0.44	6.97469	10.0177	2.556	4.288	12.208	0	11.128	7.832	11.928	0
19	4.54571	4.13568	0.464	0.624	16.619	22.6319	7.604	10.872	19.408	3.58	7.1	8.144	21.004	8.892
20	1.90093	1.82705	0.2528	0.2576	7.07058	7.25277	3.56	2.676	12.544	0.336	1.288	1.764	13.76	0.712
21	3.23525	3.14622	0.3456	0.44	11.1693	13.3723	0	2.508	22.252	1.184	1.696	3.188	23.74	1.904
22	2.84821	1.65361	0.28	0.6288	7.07801	15.7802	2.016	4.728	15.064	0	14.428	13.132	14.596	0
23	2.9701	2.02798	0.3216	0.68	8.31777	17.279	4.528	5.908	14.892	0	19.548	14.364	14.204	0
24	4.29333	3.75172	0.3152	0.5248	11.7932	18.8089	0.156	0.844	11.668	6.904	12.228	2.916	15.82	8.86
25	2.86232	3.08357	0.2944	0.384	9.99278	11.2466	7.972	5.74	6.376	11.684	8.788	8.812	6.06	10.06
26	3.7632	2.11977	0.3264	0.816	8.5779	24.167	4.232	11.336	11.6	0	15.976	21.46	14.468	0
27	4.27224	1.91969	0.3552	0.9072	8.51224	29.4423	7.5	11.96	10.956	0	13.612	26.652	17.656	0
28	2.35733	1.5212	0.1904	0.4336	5.94186	10.742	2.832	3.488	6.968	0.716	19.056	8.6	4.884	3.16
29	3.12773	2.53595	0.368	0.6368	10.1594	17.0959	2.712	8.944	14.784	0	10.412	15.956	15.312	0
30	3.58347	3.07703	0.3872	0.4816	11.8514	15.3532	1.02	3.252	17.82	5.3	2.048	1.792	17.836	8.844
31	2.03568	2.59208	0.2656	0.2704	8.55538	7.65099	8.308	4.276	10.584	9.2	8.448	6.108	8.564	7.332
32	2.43883	1.81492	0.2992	0.5712	7.60234	13.1727	3.736	10.048	11.396	0	17.576	13.044	11.344	0
33	3.06058	2.67419	0.3792	0.6256	10.6891	16.5911	2.528	8.296	17.396	0	11	14.952	14.212	0
34	3.3645	1.57889	0.2256	0.8112	6.37805	21.9292	4.1	4.288	12.832	0	21.696	17.6	11.292	0
35	1.89858	2.41601	0.3408	0.344	9.43952	8.32376	2.672	0.94	22.56	0	10.512	2.872	15.788	0
36	2.69787	2.23575	0.2816	0.4752	8.1696	12.4451	2.912	5.388	10.124	2.908	13.56	8.028	10.74	3.052
37	2.23133	1.60446	0.272	0.4624	6.90371	10.8051	1.292	12.228	6.2	0	7.332	14.764	9.636	0
38	2.3369	1.56138	0.3264	0.6544	7.38354	14.0653	8.94	13.96	5.14	0	19.552	20.432	3.36	0
39	3.50686	3.03816	0.456	0.6448	13.1225	18.8619	2.204	12.616	18.52	0	9.508	15.8	19.524	0.316
40	1.87947	1.83875	0.2144	0.2688	6.62726	7.35449	0	0.564	10.956	3.22	0.136	0.992	13.652	5.136
41	4.83155	4.05569	0.44	0.7808	15.7379	28.7653	2.828	8.54	11.672	10.86	19.544	12.036	11.98	10.66
42	4.444	2.14802	0.2768	0.7376	7.94014	25.5243	3.612	9.008	10.84	7.876	12.24	14.072	27.728	5.612
43	3.16282	1.81711	0.3536	0.7488	8.25442	19.5637	3.92	14.684	8.232	0	18.384	18.028	11.412	0
44	1.65376	1.69004	0.2	0.2528	6.25885	6.78351	0	0.512	13.056	2.268	0.992	1.26	12.484	2.936
45	1.72458	1.55103	0.1312	0.2768	5.37737	7.17206	0.352	0.848	5.352	5.216	6.412	3.044	3.52	7.552
46	1.74987	1.52263	0.2656	0.464	6.69399	9.36458	3.136	7.62	9.124	0	19.888	9.424	6.568	0
47	3.16602	1.54068	0.2864	0.7248	6.93541	19.0815	10.74	14.36	4.536	0	20.256	18.816	16.868	0
48	4.14205	2.89341	0.3344	0.6112	10.3844	20.6339	1.656	5.496	14.536	1.78	12.044	12.796	15.548	6.184
49	2.81734	1.71366	0.2832	0.6576	7.22412	16.1847	2.812	9.944	9.824	0	12.264	17.06	11.68	0
50	1.62827	1.51731	0.2048	0.2752	6.08019	6.98029	0.072	3.42	10.992	0	3.004	5.636	12.388	0
51	1.97216	2.07893	0.2288	0.2592	7.16089	7.39369	0.236	2.176	15.44	0.6	2.38	0.852	14.956	2.328
52	4.39427	2.95214	0.392	0.7616	11.6274	25.975	0.808	4.724	21.788	0.168	15.356	11.484	22.28	1.096
53	3.45427	2.68115	0.5136	0.832	13.0677	22.8772	4.2	22.996	10.336	0	19.02	21.524	10.816	0
54	2.1569	1.66024	0.3664	0.5424	8.03018	11.7104	7.924	18.448	3.736	0	8.816	20.624	5.296	0
55	2.01763	1.68155	0.2272	0.3696	6.54745	8.93061	0.896	5.568	11.652	0.444	11.408	5.7	10.584	2.248
56	2.33766	1.7719	0.288	0.488	7.38794	11.5195	0.988	8.468	11.932	0	5.156	9.74	16.124	0
57	3.93213	3.70841	0.2832	0.3952	10.9261	14.2272	6.664	5.036	4.672	12.628	4.14	3.148	6.124	19.308
58	6.4935	5.48985	0.6096	0.8608	25.9746	40.6732	18.836	15.608	19.52	13.336	12.592	18.912	21.88	18.94
59	2.95144	2.57316	0.3584	0.4992	10.0873	13.6989	4.76	5.296	17.52	0.6	6.016	8.568	20.944	0.232
60	1.77843	1.64824	0.3296	0.4272	7.60389	9.02254	6.188	17.7	4.292	0	9.58	16.468	5.612	0
61	3.04035	1.89959	0.2864	0.6768	7.60902	17.5283	2.444	5.408	12.256	0	17.38	12.156	11.944	0
62	3.2479	1.9055	0.3456	0.6928	8.35934	18.7893	5.504	9.184	12.248	0	16.112	17.528	16.576	0.232
63	3.35096	2.31585	0.376	0.744	9.75003	20.3815	4.28	11.196	13.224	0	13.68	18.86	13.38	0
64	4.48315	4.10643	0.3376	0.6096	13.1286	21.953	3.036	3.96	8.36	13.752	13.776	8.512	5.96	12.716
65	2.17483	2.1088	0.392	0.5648	9.46097	12.0933	5.14	17.196	8.092	0	11.78	17.1	8.464	0
66	3.13413	1.90785	0.3328	0.704	8.20463	18.5028	3.732	13.872	9.192	0	14.776	20.784	12.772	0
67	3.03373	1.90471	0.3552	0.7616	8.47737	19.1848	3.66	16.352	6.924	0	19.888	17.344	9.448	0
68	2.37275	1.51457	0.248	0.584	6.50528	13.1244	5.576	8.388	7.42	0.248	16.984	15.724	7.372	0.844
69	2.99458	1.57362	0.296	0.7168	7.09623	18.1102	5.832	13.336	5.264	0	19.052	16.856	8.62	0
70	2.49334	1.81306	0.336	0.6032	8.03592	13.8996	2.34	9.508	14.144	0	15.4	16.108	11.36	0
71	2.40757	1.76397	0.2864	0.5776	7.35448	13.1567	3.544	6.364	12.272	0	20.564	12.132	8.676	0
72	1.98638	1.60087	0.296	0.4736	7.14909	10.2087	2.152	15.668	5.404	0	13.492	14.408	5.812	0
73	3.13555	1.7376	0.3488	0.8256	8.01552	21.008	7.996	14.148	5.66	0	20.368	21.624	8.412	0
74	3.7149	2.26457	0.2816	0.808	8.22278	23.7139	11.592	5.996	9.652	1.688	21.116	18.424	9.776	4.784
75	2.5124	1.51091	0.2832	0.632	6.84785	14.4491	6.792	9.476	10.964	0	15.448	18.228	8.792	0
76	3.36955	2.68966	0.4432	0.6512	11.8555	18.423	9.492	11.808	15.404	3.448	20.52	15.792	14.5	3.08
77	3.48661	1.85275	0.3456	0.8432	8.23987	23.3094	3.488	15.736	5.776	0	20.18	22.72	9.128	0.076
78	2.18275	1.75042	0.368	0.552	8.26506	11.9396	4.912	13.244	7.94	0	13.892	17.532	6.872	0
79	3.05368	1.77334	0.3792	0.7696	8.45049	19.4444	11.6	14.7	6.496	0	19.124	21.936	8.34	0
80	3.54122	2.78335	0.4176	0.6928	11.6607	20.121	2.168	15.048	15.152	0	10.388	19.456	15.384	0
81	2.8161	1.91128	0.408	0.792	9.15398	18.6596	6.02	24.248	1.74	0	15.044	28.276	3.168	0
82	2.4521	1.6518	0.3008	0.5712	7.29983	13.2224	4.592	11.38	8.804	0	18.972	13.42	9.572	0
83	3.10736	1.52835	0.3216	0.856	7.26481	21.4745	8.532	15.716	2.984	0	18.72	25.92	4.836	0
84	3.00064	1.88765	0.3168	0.6912	7.96266	17.6353	7.344	9.996	9.368	0	17.776	16.852	12.176	0
85	2.87026	1.81974	0.2912	0.6384	7.51639	16.0516	6.96	6.74	10.68	0	18.776	16.332	12.088	0.048
86	2.40474	1.94217	0.3104	0.4992	7.99439	11.9105	2.392	10.096	12.588	0	11.156	14.724	10.404	0.108
87	2.15515	1.54484	0.2688	0.5056	6.76504	11.1844	3.508	8.04	5.932	0	19.652	9.048	8.236	0
88	3.20763	1.87304	0.3328	0.7152	8.12871	19.0773	4.52	11.216	11.08	0	13.564	20.604	13.128	0
89	2.53558	1.87564	0.384	0.584	8.7637	13.7476	9.372	17.44	4.512	0	11.368	24.584	8.888	0
90	3.18299	2.13219	0.296	0.6224	8.1797	17.0262	10.2	11.476	3.788	5.316	19.384	16.496	4.168	6.032
91	3.18733	2.27384	0.4848	0.8608	11.2677	22.0233	5.364	28.424	2.504	0	16.436	28.616	4.836	0
92	3.55218	2.88023	0.3376	0.5504	10.4159	16.856	1.316	4.668	19.66	0.836	12.96	5.26	20.772	1.364
93	2.5111	1.90579	0.2144	0.44	6.72145	11.2843	6.816	0.436	7.844	1.068	19.748	3.916	12.324	2.9
94	2.82322	1.87626	0.3312	0.6896	8.11606	16.8021	2.804	14.776	7.564	0	14.38	18.748	9.956	0
95	3.18118	2.9382	0.2784	0.3456	9.40426	11.2484	0	1.08	9.46	6.548	1.936	4.28	15.74	9.424
96	3.50962	2.67571	0.4144	0.7328	11.31	20.8975	3.844	11.34	19.304	0	13.704	19.096	21.584	0
97	5.48354	4.80497	0.6496	0.8816	24.4981	35.7235	8.336	17.06	16.656	9.7	14.42	23.436	18.388	9.408
98	3.06384	1.92097	0.3888	0.7856	8.93819	19.8169	1.996	21.284	6.18	0	14.392	25.092	8.136	0
99	1.77989	1.61434	0.288	0.4176	7.09058	8.91466	1.128	12.36	5.592	0	8.536	12.704	6.78	0
100	2.01504	1.73696	0.288	0.4912	7.322	10.53	4.276	10.376	9.224	0	16.816	10.856	8.328	0
101	2.88587	2.31081	0.3616	0.5088	9.51955	13.666	1.556	11.292	12.04	0.24	11.452	10.076	13.988	0.86
102	1.87363	1.74451	0.3008	0.4352	7.48258	9.38728	2.756	9.556	10.644	0	13.168	12.148	7.492	0
103	2.49339	1.64508	0.3152	0.624	7.44182	14.2397	4.496	16.74	4.616	0	13.16	18.748	7.528	0
104	1.82589	1.55678	0.3184	0.4208	7.29208	9.07883	4.436	17.136	5.748	0	10.544	13.216	6.828	0
105	3.05923	2.03351	0.3776	0.6928	9.07568	17.9327	4.596	15.46	8.088	0	13.052	18.96	12.072	0
106	3.01019	2.02764	0.2608	0.6384	7.50919	16.637	2.492	5.908	12.116	0	15.456	10.852	12.832	0.312
107	2.57923	1.53079	0.2368	0.5776	6.41929	13.8064	2.484	8.696	6.34	0	18.52	10.872	10.312	0
108	1.83163	1.80285	0.2416	0.4352	6.89817	9.2675	4.008	3.652	12.176	0	15.252	6.724	9.128	0
109	2.54224	2.14958	0.2992	0.4816	8.25851	12.0671	2.468	5.468	13.84	2.204	16.888	8.304	11.568	1.052
110	3.2271	2.51607	0.3872	0.6608	10.428	18.0182	4.784	8.448	14.752	0	17.896	12.684	15.196	0
111	5.23883	4.54905	0.552	0.8	20.4992	31.5084	2.636	8.624	27.252	2.932	10.172	13.54	33.372	5.332
112	4.08622	2.96172	0.552	0.8416	14.7573	26.5798	9.356	22.504	12.268	0	14.576	22.412	19.328	1.052
113	2.05558	1.78269	0.2368	0.3536	6.81018	8.807	1.236	4.78	13.88	0	15.48	4.264	12.196	0.28
114	3.63229	2.41619	0.3824	0.776	10.0986	22.5148	4.14	10.168	14.652	0	15.932	19.116	16.316	0
115	2.70229	1.79835	0.2832	0.5984	7.3813	14.6406	3.172	7.584	11.696	0	15.548	15.832	11.656	0
116	2.71003	1.99624	0.3984	0.6848	9.25555	16.2053	4.408	23.268	4.516	0	14.06	24.784	6.72	0
117	3.92088	3.11027	0.352	0.5744	11.2183	18.8025	2.22	2.692	15.732	2.98	14.8	4.456	18.308	3.688
118	2.29546	1.74474	0.256	0.5184	6.97081	11.8418	1.464	7.872	11.58	0	19.864	9.636	9.88	0
119	5.0968	3.65448	0.6048	0.9104	18.5277	34.4511	15.36	13.692	21.604	0	15.08	18.108	24.968	2.088
120	1.76014	1.80067	0.3296	0.4192	7.93312	8.87906	2.168	11.608	11.84	0	6.332	15.144	7.368	0
121	1.65731	2.01386	0.136	0.2	5.83864	6.21595	2.224	3.224	4.968	0	6.4	5.644	0.356	0
122	2.83576	2.18397	0.2832	0.5312	8.09695	13.9152	0.712	1.528	17.156	0	17.248	5.02	17.452	0.612
123	2.73901	2.02162	0.2368	0.5808	7.18095	14.4687	7.592	3.968	7.772	5.028	29.748	7.5	7.224	4.704
124	2.83237	1.65495	0.2896	0.6512	7.18458	16.1307	3.052	11.592	7.54	0	14.464	17.004	9.624	0
125	2.79034	1.53102	0.344	0.784	7.49518	18.3796	5.72	20.836	3.624	0	18.852	24.884	4.228	0
126	2.94274	1.57045	0.3264	0.728	7.40294	18.0827	4.736	12.092	7.78	0	14.3	20.176	9.316	0
127	4.25378	3.01959	0.5232	0.9376	14.3968	30.1799	19.768	16.44	12.948	1.964	20.772	29.48	22.036	0.936
128	2.0825	3.87144	0.5632	0.3616	18.3322	8.97855	1.42	7.252	29.424	0.196	2.24	6.372	13.476	1.772
129	2.58085	1.65762	0.2592	0.608	6.85942	14.3267	2.568	5.636	12.256	0	22.516	10.644	12.188	0
130	3.1453	2.15253	0.3632	0.7008	9.16706	18.4884	2.852	14.372	9.32	0	13.864	22.14	9.504	0
131	3.37325	2.68729	0.496	0.7104	12.7785	19.7475	6.772	20.452	9.948	0.336	13.528	18.332	17.784	0.94
132	2.67256	1.59911	0.3168	0.72	7.36364	16.6536	14.836	9.384	5.508	0.336	30.228	14.08	7.468	0.8
133	5.98584	5.62376	0.6176	0.7264	26.8044	32.5376	3.564	9.732	21.312	14.8	10.896	7.764	22.3	19.704
134	2.08539	2.12242	0.4048	0.448	9.67399	10.1661	1.76	12.152	14.46	0	11.688	10.512	11.644	0
135	3.63075	3.0401	0.4	0.7232	12.0127	21.2507	15.228	11.204	8.996	3.26	25.048	17.448	11.604	3.28
136	3.09222	2.40791	0.3712	0.7024	9.90113	18.2771	4.284	16.348	6.2	4.096	19.164	17.888	4.94	6.4
137	3.03966	2.7481	0.3696	0.568	10.6998	15.358	1.168	10.168	12.716	2.348	12.152	11.692	12.4	2.244
138	1.70208	1.80302	0.216	0.256	6.59597	6.89925	0	1.476	15.924	0	0.84	1.816	15.068	0
139	4.56712	3.57456	0.4464	0.7152	14.5005	25.449	0.844	6.128	21.54	1.82	15.148	8.764	21.304	3.684
140	2.77784	1.72155	0.2992	0.6848	7.41927	16.5096	4.716	14.176	6.204	0	16.108	22.064	7.332	0
141	1.76328	1.65746	0.3664	0.4592	8.02351	9.34989	4.396	22.356	1.528	0	11.072	17.444	5.244	0
142	1.67752	1.82502	0.2656	0.3376	7.2203	7.75507	2.448	7.328	10.72	1.172	8.016	9.508	7.804	1.792
143	3.05677	2.53028	0.3584	0.512	9.98655	14.2999	0.376	6.496	21.304	0	3.62	6.028	25.288	0.172
144	2.86522	1.78921	0.3248	0.7424	7.85209	17.9832	7.06	13.28	8.288	0.24	26.792	19.432	8.124	0.076
145	2.51813	1.8111	0.264	0.4608	7.17709	11.6478	0.7	7.412	10.432	0.404	10.668	10.64	11.732	0.78
146	2.62357	1.50098	0.3344	0.76	7.33303	17.1102	6.208	17.956	3.188	0	22.856	24.748	3.996	0
147	2.4749	1.74846	0.3584	0.6	8.15034	13.7748	2.636	15.864	6.264	0	15.08	16.6	9.516	0
148	2.93141	2.70733	0.3968	0.536	11.0837	14.3403	2.216	4.868	21.304	0.632	11.424	6.632	21.796	0.052
149	3.48978	2.59496	0.4848	0.8304	12.2879	23.0342	11.676	18.544	8.252	0	17.668	22.108	11.532	0
150	2.05856	1.60913	0.2336	0.4032	6.50711	9.483	2.044	4.712	11.168	0	15.868	4.78	11.084	0
151	5.18325	4.30434	0.408	0.6464	15.5522	25.9998	2.192	4.02	13.916	12.708	9.124	7.836	9.62	16.576
152	5.47341	4.67932	0.696	0.9552	25.3861	38.3049	10.148	20.056	20.324	2.06	12.784	22.064	29.836	2.316
153	2.05336	1.72337	0.2448	0.4496	6.80848	10.0936	3.824	4.588	12.14	1.64	17.06	7.708	9.668	0.64
154	3.42942	2.61717	0.3136	0.5568	9.42228	16.557	1.108	0.808	20.168	0	9.28	4.972	24.808	0.336
155	3.11058	2.12591	0.3456	0.648	8.85851	17.2527	3.212	9.852	12.344	0	10.636	15.984	17.332	0
156	2.31461	2.48401	0.2688	0.3984	8.41937	10.0867	3.596	2.44	13.556	2.84	9.972	7.688	11.348	2.096
157	3.78398	2.36894	0.3744	0.7888	9.85601	23.6036	3.192	11.316	10.624	1.692	20.692	17.748	11.092	2.832
158	2.2905	1.62804	0.2896	0.52	7.13351	11.849	2.5	10.028	9.836	0	15.636	10.368	10.784	0
159	2.76003	1.97857	0.2736	0.6416	7.59128	15.6483	4.612	9.656	11.036	0	22.12	13.944	9.608	0.568
160	3.22429	2.1449	0.3632	0.7328	9.1489	19.5273	8.852	14.344	7.56	0	16.88	18.364	10.332	0.116
161	2.81723	1.88552	0.352	0.648	8.39317	16.007	3.944	18.828	4.692	0	15.712	20.34	11.84	0
162	2.2727	1.9136	0.2544	0.3744	7.23403	9.61988	0.192	2.972	15.828	0	7.456	3.76	17.788	0.228
163	4.06238	2.69269	0.416	0.816	11.3844	25.7668	23.436	14.208	0.392	3.98	25.04	24.552	5.176	6.92
164	2.81965	1.8586	0.2128	0.4752	6.63567	12.8244	2.28	4.532	11.416	1.028	12.376	4.984	12.372	2.392
165	2.52829	1.58814	0.3088	0.704	7.25761	15.7078	8.516	14.812	7.172	0	21.66	19.624	5.78	0
166	4.50205	3.45492	0.5344	0.7952	16.1429	27.5042	3.036	12.128	23.72	0	8.588	13	28.896	0
167	2.45003	1.6225	0.2832	0.6512	7.05495	14.4991	4.972	11.42	9.092	0.332	18.908	15.328	8.892	0
168	2.56595	2.88709	0.5344	0.56	14.1544	13.4602	2.884	23.836	11.572	0	15.724	12.084	12.768	0
169	2.16298	1.90035	0.3568	0.5008	8.48715	11.1423	4.776	15.448	6.452	0	10.54	13.536	9.32	0
170	2.8553	2.38757	0.4432	0.6432	10.9782	16.0788	2.996	17.368	11.652	0	11.968	17.284	13.86	0
171	2.05867	1.52256	0.2384	0.4096	6.42248	9.56964	3.584	6.004	6.944	0	20.336	4.856	9.596	0
172	2.68555	1.56141	0.2896	0.728	7.00706	16.8557	5.172	13.228	5.456	0	23.672	17.02	6.28	0
173	2.06622	1.66643	0.2208	0.3568	6.45505	8.87498	2.14	4.476	12.72	0.544	18.608	3.212	11.42	0.664
174	3.50854	3.08031	0.456	0.6512	13.2485	19.0162	2.94	15.004	17.848	0.616	15.844	14.24	18.792	0.988
175	2.27525	1.7779	0.312	0.496	7.67889	11.4392	2.292	13.14	9.484	0	15.476	11.164	10.908	0
176	3.0831	2.8026	0.4928	0.696	13.0945	18.1058	5.072	18.996	14.88	0	16.912	16.016	13.18	0
177	1.89518	1.72593	0.3632	0.5104	8.15171	10.3827	7.24	19.2	5.616	0	18.012	12.984	5.436	0
178	2.94536	1.98959	0.3024	0.68	7.98654	17.1687	7.78	8.876	10.748	0.676	17.932	16.176	8.536	1.416
179	3.78899	2.84643	0.5488	0.8624	14.2806	25.457	6.832	25.044	10.196	0	10.608	26.376	15.42	0
180	2.46454	2.06628	0.328	0.5648	8.48515	13.1656	3.244	15.476	7.504	1.548	17.256	15.456	5.32	2.564
181	2.27242	1.57041	0.2592	0.4944	6.71129	11.4062	1.46	9.64	12.052	0.46	9.056	14.444	10.86	0.728
182	3.2473	1.94832	0.2992	0.688	7.8639	18.6844	3.004	5.148	15.356	0	19.672	11.752	17.552	0
183	3.40501	3.48741	0.576	0.6432	17.2074	18.3958	2.06	14.536	22.312	0	9.324	14.052	17.992	0.276
184	2.18717	1.9582	0.3152	0.5568	8.08859	12.0243	3.508	11.544	11.4	0.756	13.856	18.208	6.684	0
185	2.59709	1.63618	0.3168	0.6224	7.4406	14.6365	3.972	19.548	5.604	0	12.408	21.092	8.548	0
186	3.87902	2.83401	0.464	0.7568	12.6611	23.2815	6.088	15.596	14.268	0	10.668	17.304	22.188	0.204
187	1.85733	1.69791	0.2608	0.336	6.94566	8.1334	0.62	3.864	13.872	0	3.316	4.952	15.344	0
188	2.43422	1.58848	0.3024	0.5824	7.19167	13.3341	1.816	11.488	9.092	0	12.148	18.028	9.24	0
189	2.09005	1.53694	0.2624	0.488	6.68667	10.7277	3.44	9.9	8.576	0	15.584	11.876	8.496	0
190	4.57363	4.26624	0.6592	0.9184	22.4732	31.5697	5.156	18.484	23.124	0	12.604	20.832	22.28	0.1
191	2.60299	1.82742	0.3648	0.6784	8.41243	15.6158	4.704	20.416	5.316	0	14.156	23.496	5.716	0
192	2.80762	1.95925	0.3392	0.6608	8.3989	16.2017	10.7	8.868	8.472	0	21.548	15.108	10.672	0
193	3.30398	2.01411	0.3792	0.8048	9.04879	21.4689	5.248	14.948	9.252	0	18.828	21.752	12.004	0
194	2.83963	2.09427	0.3424	0.592	8.74294	15.06	10.344	12.276	6.216	1.528	23.636	10.936	9.024	2.632
195	6.31432	5.96258	0.7344	0.9792	32.7394	44.5617	7.612	21.744	21.724	11.372	8.66	28.576	26.368	8.22
196	4.51216	5.52336	0.6864	0.8384	28.8883	28.8343	3.156	17.096	23.408	7.252	19.152	21.228	19.976	5.788
197	3.16016	3.66784	0.5488	0.4944	17.2347	14.2823	2.716	15.284	16.648	4.176	9.5	7.612	16.056	4.244
198	3.16698	2.5281	0.4048	0.6704	10.7501	17.9571	6.78	7.548	15.912	0.56	17.092	13.812	15.096	0.52
199	1.99312	1.6694	0.2368	0.4224	6.63438	9.56087	6.276	1.772	10.812	0.044	17.516	5.56	10.064	0
200	2.58992	2.08575	0.4432	0.6784	10.1016	15.5577	2.236	25.14	4.936	0	10.172	25.388	4.028	0
201	2.97574	2.08502	0.4688	0.8208	10.4492	20.0498	10.988	20.896	2.8	0	18.8	23.492	5.768	0
202	3.04582	2.54622	0.296	0.4848	8.9828	13.7203	1.008	5.936	14.612	1.424	7.928	7.836	16.672	2.36
203	2.20038	1.7049	0.2112	0.3856	6.40345	9.60394	2.408	2.6	10.512	3.328	7.628	6.32	12.3	2.828
204	6.27328	6.34543	0.736	0.936	34.6485	42.5224	7.512	20.584	8.82	18.012	8.652	33.604	11.14	15.864
205	2.58709	1.72961	0.3648	0.704	8.17861	15.9791	5.516	20.176	2.996	0	11.896	23.58	6.44	0
206	2.90035	2.7693	0.2768	0.3616	9.06708	10.9165	0.048	1.044	12.336	8.128	0.88	2.052	13.448	9.612
207	2.23317	1.64437	0.264	0.5136	6.88864	11.56	3.136	7.64	9.584	0	15.28	12.464	8.716	0
208	1.86754	1.63486	0.3808	0.464	8.12352	9.72237	10.912	14.98	2.832	0	11.124	15.692	5.136	0
209	3.23627	2.55931	0.5104	0.7392	12.604	19.7205	8.96	18.54	10.136	0	14.568	20.492	12.392	0
210	1.9932	1.96561	0.3984	0.4432	9.17558	9.83278	3.78	17.16	7.936	0	7.644	10.888	9.136	0
211	1.60198	1.52777	0.2016	0.2576	6.06219	6.74812	0.06	1.904	11.512	0	0.648	2.588	12.744	0
212	2.73426	1.67126	0.2576	0.56	6.86507	14.0779	2.516	5.82	10.228	0	20.596	7.864	12.948	0
213	3.27358	1.92988	0.392	0.7424	9.00136	19.9699	3.244	20.24	6.456	0	13.74	21.66	12.048	0
214	1.69523	1.56378	0.2288	0.3424	6.3885	7.84758	1.74	5.084	10.772	0	8.08	7.86	10.252	0
215	2.48296	1.76837	0.376	0.5904	8.40106	13.6503	7.612	22.168	2.124	0	8.008	22.48	8.404	0
216	3.00427	1.70271	0.3632	0.808	8.09645	19.9512	3.852	23.504	1.972	0	13.24	29.788	4.624	0
217	1.63054	1.54306	0.2192	0.2864	6.26036	7.10406	0	1.544	14.396	0.152	0.296	2.912	14.848	0.424
218	1.52458	1.53965	0.1568	0.2064	5.62588	6.10593	0.324	0.304	12.268	1.004	1.252	1.008	10.732	2.308
219	3.40525	2.98444	0.376	0.5424	11.3974	16.1475	0	3.22	22.3	1.976	0.224	4.6	27.32	2.72
220	2.08486	1.90763	0.2912	0.3872	7.68411	9.3339	0.152	2.864	17.116	0	0.912	4.828	18.116	0
221	1.77942	1.66901	0.176	0.2288	5.96879	6.71182	0	0.584	9.168	3.032	0.072	0.588	12.708	2.884
222	4.44877	3.70777	0.408	0.6256	13.9572	22.2822	0	2.12	28.14	0.108	2.14	2.836	31.716	1.316
223	4.10211	3.44994	0.5536	0.7904	16.5596	25.2911	9.816	16.784	14.54	1.372	10.672	22.832	15.768	1.928
224	2.32214	2.01455	0.232	0.3216	7.10661	8.93771	0	0.828	16.784	0.58	0	0.464	19.188	1.532
225	2.50571	2.13459	0.3632	0.5744	9.12436	13.4756	3.728	14.472	12.244	0	15.276	16.38	9.768	0
226	3.68474	2.88389	0.3664	0.72	10.9682	21.4294	11.12	7.112	15.732	2.74	24.484	13.528	18.184	2.452
227	4.31669	3.36983	0.5088	0.8048	15.2796	26.8099	10.04	17.948	12.064	0.66	15.44	22.312	19.252	1.236
228	2.20883	2.0563	0.3344	0.4912	8.54994	11.1538	8.236	12.136	9.328	0	17.004	11.32	11.084	0
229	4.0367	3.30603	0.464	0.7376	14.0963	23.5556	8.212	10.144	14.52	4.732	14.184	18.544	16.92	5.444
230	1.82848	1.63393	0.2176	0.3152	6.37376	7.82064	0.088	3.74	13.788	0	1.388	4.464	14.016	0
231	1.88133	1.83775	0.2736	0.344	7.3388	8.28487	0.304	5.08	15.096	0	1.944	7.212	14.884	0
232	1.91013	2.09581	0.2608	0.2944	7.62569	7.72894	0.16	1.668	17.148	1.676	0.592	2.668	14.58	1.524
233	2.09298	1.69822	0.3264	0.4784	7.67623	10.6054	8.072	16.124	4.668	0	9.096	17.936	7.524	0
234	2.43534	1.96186	0.3104	0.504	8.03444	12.0872	4.028	5.976	15.472	0	4.768	13.916	15.584	0
235	2.01957	3.31275	0.3904	0.328	12.519	8.38475	0.268	3.604	24.276	2.42	2.168	5.372	15.364	0
236	2.28326	1.99891	0.3472	0.4656	8.59185	11.0104	1.4	12.696	10.824	0	3.824	12.564	14.232	0
237	2.16336	2.20857	0.232	0.32	7.40158	8.5804	0	0.564	14.04	0.488	2.152	1.268	15.736	2.292
238	3.59163	2.18905	0.408	0.7584	9.89664	21.8938	10.944	12.6	6.924	0	14.476	19.464	15.292	0.428
239	3.03074	2.31304	0.3664	0.6112	9.5976	16.1828	5.58	15.94	8.648	1.488	12.724	15.836	11.236	2.472
240	1.89102	1.59952	0.24	0.3744	6.55948	8.68344	2.428	5.752	9.404	0	7.888	6.712	12.052	0
241	2.27227	1.73603	0.3456	0.5536	7.97553	12.2872	7.88	13.08	7.284	0	9.736	17.312	10.192	0
242	2.23322	1.65162	0.24	0.432	6.64142	10.366	3.208	4.304	12.564	0	14.376	7.668	14.796	0
243	3.47517	2.85415	0.4048	0.6416	11.6151	18.6551	1.736	8.38	19.688	0	10.864	10.576	21.028	0.28
244	1.96347	1.72149	0.2672	0.4224	7.05816	9.4788	2	8.02	11.708	0	8.376	7.824	13.76	0
245	1.51376	1.68506	0.2528	0.3024	6.83536	7.0436	3.636	4.064	14.572	0	10.524	6.38	10.88	0
246	2.32275	1.83243	0.2864	0.4464	7.48297	10.8386	1.004	5.02	14.7	0	4.344	6.628	16.44	0
247	1.69451	1.51843	0.2528	0.3728	6.55931	8.18353	0.392	9.852	10.436	0	1.652	11.428	11.684	0
248	1.87304	1.61356	0.192	0.2848	6.07402	7.53955	0.384	2.736	12.62	1.744	0.86	4.392	10.308	2.348
249	2.45698	1.77696	0.3024	0.5264	7.56518	12.5193	4.528	8.444	10.98	0	13.816	9.828	14.216	0
250	2.50275	2.23455	0.3232	0.5008	8.77655	12.2574	6.904	7.204	13.292	0	15.984	8.984	13.7	0.244
251	2.08008	1.92713	0.2464	0.344	7.15556	8.73291	1.196	3.908	14.628	0	3.052	5.956	13.8	0.62
252	1.59189	1.9563	0.2288	0.2336	6.97703	6.48072	0.324	2.292	10.708	3.932	1.732	2.736	8.504	4.024
253	2.2039	1.51462	0.2336	0.4496	6.36243	10.5372	3.08	5.088	12.828	0	8.832	9.852	13.1	0
254	1.79834	1.67841	0.2256	0.28	6.52517	7.34357	0	0.192	14.66	0	0.348	0.704	15.708	0
255	1.71102	1.54134	0.224	0.3248	6.30637	7.68567	0.96	5.764	10.504	0.052	5.356	6.168	12.388	0.072
256	1.97973	2.49578	0.2944	0.352	8.85879	8.61048	0.712	3.44	21.14	0.24	7.016	4.924	15.292	0.732
257	2.02683	1.72527	0.2944	0.3984	7.3723	9.33541	1.84	5.2	12.832	0	5.72	7.988	14.88	0
258	2.032	1.53247	0.256	0.3776	6.61471	9.07194	0.908	4.984	13.076	0	6.816	6.384	15.08	0
259	2.51411	2.02461	0.3504	0.5504	8.69278	13.1118	2.032	12.152	10.96	0	5.444	14.316	13.32	0
260	2.79755	2.7849	0.32	0.4144	9.88377	11.6409	1.132	2.608	21.172	1.756	4.04	2.76	19.412	2.996
261	1.69421	1.72337	0.2224	0.3168	6.5555	7.56107	0.392	2.764	12.364	0.42	0.936	5.172	13.332	0.612
262	2.25102	2.25775	0.3088	0.3856	8.61263	9.7319	0.424	4.84	19.048	0	1.884	4.724	17.216	0
263	2.75445	3.03965	0.352	0.4224	11.0554	11.6683	1.352	3.332	20.288	1.68	3.344	2.26	18.828	2.752
264	2.37515	2.01249	0.2848	0.4016	7.79981	10.2946	0.948	3.464	15.248	0.26	2.336	4.988	18.728	0.668
265	2.2956	2.18413	0.2784	0.3776	8.02854	9.72421	0.26	2.916	20.032	0	2.156	4.284	17.708	0.144
266	2.15126	2.0547	0.2656	0.3504	7.62006	8.98359	0.876	2.24	15.856	0.4	5.42	2.824	15.86	0.812
267	1.62218	1.70614	0.1984	0.2464	6.26206	6.66316	1.12	1.824	15.596	0.588	2.12	1.032	13.124	1.384
268	2.09122	2.97322	0.3216	0.3328	10.3099	8.60454	1.248	2.452	21.284	0.192	3.416	4.36	13.992	0.32
269	2.16086	1.94702	0.2528	0.3664	7.26933	9.2322	2.644	5.644	12.376	0.6	6.272	7.392	11.404	2.496
270	1.75262	2.26279	0.3392	0.3504	9.07361	8.06823	2.156	7.232	15.42	0	5.852	5.504	12.656	0.536
271	2.29099	1.78073	0.2704	0.4272	7.19923	10.4575	2.328	6.436	10.684	0.872	6.204	9.384	13.284	0.956
272	1.80038	1.61017	0.2256	0.3568	6.42429	8.2534	2.172	4.656	12.26	0.104	6.876	6.54	13.016	0.4
273	1.81058	1.61575	0.232	0.3072	6.5003	7.68875	0.944	6.536	11.672	0.168	4.016	4.876	14.16	0.952
274	1.80034	1.56812	0.2336	0.3408	6.44433	8.06455	1.348	1.564	13.228	0	4.876	5.94	11.78	0
275	2.05954	2.23856	0.2816	0.3456	8.17479	8.7082	0.764	1.792	18.1	1.112	1.472	3.124	18.192	0.62
276	2.02104	1.69653	0.2848	0.5008	7.21012	10.6765	4.896	10.476	7.032	0	16.772	11.152	7.196	0
277	2.34554	1.82922	0.272	0.464	7.30433	11.1758	1.86	7.984	12.276	0	9.784	9.74	13.04	0
278	2.612	2.24063	0.2928	0.4432	8.34306	11.63	0.476	5.008	17.34	0	7.58	5.78	17.684	0.46
279	1.76979	1.88574	0.2944	0.3776	7.68188	8.42311	1.056	7.992	13.664	0	10.712	7.348	9.972	0
280	2.65936	2.52706	0.4064	0.5088	10.7739	12.9108	3.744	8.592	20.148	0	13.352	5.856	18.776	0
281	1.67941	1.57053	0.2624	0.3776	6.74443	8.19947	4.264	4.28	12.412	0	8.2	7.324	10.952	0
282	2.79629	2.63571	0.3216	0.4256	9.59856	11.8427	0.568	3.508	18.78	0.568	3.284	5.3	19.696	1.928
283	2.27664	1.9332	0.3952	0.6704	9.05043	14.0456	13.308	11.976	6.704	0	18.656	19.076	3.06	0
284	2.42694	2.08276	0.3312	0.5152	8.56425	12.2376	4.896	11.652	9.344	1.064	12.52	14.696	8.54	1.576
285	1.57389	1.80126	0.2368	0.2896	6.839	7.03074	0	3.62	12.968	0.204	1.904	5.94	13.372	0.5
286	2.00877	1.66601	0.2288	0.3264	6.54178	8.34048	0.32	4.556	12.94	0	0.74	4.26	15.852	0
287	1.65994	2.67814	0.4272	0.4144	11.5413	8.55159	4.656	12.332	12.54	0	12.788	12.732	6.308	0
288	1.80302	1.60109	0.2512	0.3744	6.67946	8.46753	1.116	6.548	9.284	0	4.804	10.98	9.36	0
289	2.0124	2.29653	0.2752	0.3296	8.18544	8.39044	0.4	3.396	13.924	0.352	8.656	6.604	11.408	1.388
290	2.49989	2.5085	0.3696	0.4928	10.1195	12.1169	5	7.98	13.92	0.692	7.664	12.312	14.296	1.016
291	2.3833	2.39537	0.2992	0.3632	8.74043	9.71632	0	3.776	12.62	1.068	3.524	3.728	14.204	1.288

## Sheet: low
ID	12Hmean	08Hmean	08cc_prop	12cc_prop	08_bio	12_bio	per08_1_3	per08_3_5	per08_5_10	per08_gr10	per12_1_3	per12_3_5	per12_5_10	per12_gr10
1	2.51544	2.7657	0.576	0.648	25.3399	25.8803	25.816	25.048	8.7	0	16.188	23.06	4.464	0
2	3.20338	2.67424	0.5408	0.7136	23.1931	35.4716	7.808	24.428	8.2	0	7.908	22.256	16.6	0
3	1.88275	2.33233	0.3952	0.4256	15.5238	13.7627	6.984	12.752	15.2	0	12.932	17.456	10.868	0
4	3.08518	2.74246	0.5568	0.7408	24.3742	35.4653	11.44	21.264	7.4	0	11.624	25.356	9.112	0
5	3.66362	3.44111	0.664	0.8288	35.4564	46.4453	24.168	25.268	12.9	0.38	21.468	20.132	16.98	1.564
6	5.32694	4.89152	0.712	0.9648	52.9721	77.1966	19.048	15.404	23.1	3.06	9.876	23.28	26.896	2.244
7	3.63718	3.03571	0.5792	0.8144	27.7561	45.3591	17.676	16.248	14.8	0	8.98	24.34	15.156	0
8	4.04026	3.53748	0.6	0.8432	33.0816	51.8606	28.884	18.988	14.4	2.724	23.84	22.124	17.44	1.316
9	4.04552	3.84899	0.6032	0.744	35.9947	46.0572	10.212	14.1	23.7	0.056	9.744	15.06	25.096	0
10	4.07005	3.13436	0.5664	0.8528	28.0049	52.7992	18.44	24.328	16.6	0	18.264	24.644	22.324	0
11	3.62773	3.01556	0.5568	0.7632	26.5977	42.5306	15.452	27.32	11.5	0	10.488	32.84	22.916	0.42
12	3.43907	2.88014	0.456	0.6416	21.25	34.3102	3.236	7	17.5	0	5.324	10.008	24.744	0
13	3.84781	3.6532	0.7104	0.9632	39.9943	56.2395	25.608	31.18	8.8	0	27.692	30.432	14.392	0
14	1.58136	1.5183	0.2784	0.3568	8.22657	10.2961	0.952	8.948	10	0	7.88	9.604	9.04	0
15	4.45707	3.73615	0.768	0.992	44.0027	66.6974	18.224	33.88	9.6	0	12.936	33.036	18.552	0
16	2.32755	2.54565	0.4288	0.5232	18.0072	19.8525	3.016	14.508	13.7	0	10.2	14.556	12.928	0
17	3.57096	3.46917	0.3568	0.4592	20.1454	26.0234	0.692	6.828	17.1	6.096	5.004	5.856	16.904	8.196
18	2.12272	1.94884	0.2864	0.464	10.2072	16.448	6.064	6.616	10.5	0	13.232	10.216	9.096	0
19	1.86339	1.60287	0.3824	0.5568	11.0084	17.217	14.836	18.492	0.7	0	18.668	16.628	1.968	0
20	2.02688	1.87102	0.3392	0.4512	11.3259	15.4184	7.72	9.632	8.6	0	6.26	10.468	9.448	0
21	3.25933	2.26519	0.3984	0.6496	15.2418	33.0052	6.412	16.632	11.9	0.332	7.8	18.896	18.768	0
22	2.40875	1.90395	0.3728	0.592	12.4246	22.897	6.576	19.992	5.1	0	9.076	21.72	7.424	0
23	5.59414	5.50419	0.6208	0.8128	52.0105	68.5326	3.816	6.936	29.9	5.088	6.076	13	25.064	13.968
24	2.64275	2.50931	0.4976	0.5808	20.3038	24.4898	9.716	18.836	10.3	0	12.964	14.1	13.708	0
25	1.84194	2.19769	0.4112	0.4384	15.2599	13.8534	4.356	14.484	10.9	0	5.692	16.324	7.676	0
26	3.87558	3.00296	0.5072	0.76	24.3172	45.1152	3.448	13.104	20.3	0	12.6	12.556	18.624	0
27	1.74222	1.85061	0.3808	0.4208	12.3503	12.7658	7.556	14.936	7	0	11.796	11.184	9.58	0
28	2.52571	1.89101	0.3568	0.5488	11.9117	22.314	7.208	15.568	9.2	0	7.916	17.108	9.956	0
29	2.03758	2.12933	0.3568	0.3952	13.1551	13.8205	2.3	10.444	11	0	4.712	7.112	17.12	0
30	1.9332	1.73925	0.3072	0.4112	9.85847	13.6696	7.836	13.112	7.2	0.144	20.236	10.296	8.324	0.468
31	3.59554	2.47004	0.6496	0.984	25.508	53.78	30.068	20.6	4.3	0	19.66	31.364	6.356	0
32	2.2116	3.22349	0.4768	0.3952	24.5198	14.8261	1.48	10.54	20.5	0	4.24	12.02	11.644	0
33	4.21619	3.50626	0.672	0.976	36.4992	62.217	14.952	29.292	9.9	0	18.772	26.416	18.812	0
34	3.00659	4.0769	0.6464	0.6128	40.5803	28.9866	3.28	18.016	27.7	0	12.152	9.844	19.224	0
35	3.68656	2.84457	0.5328	0.8432	24.2073	47.4996	11.612	20.044	12.3	0	20.784	26.056	17.42	0
36	4.71304	4.99328	0.6912	0.7856	52.5129	56.1861	11.8	15.752	25.3	3.784	10.54	14.456	26.316	4.044
37	2.69016	2.87211	0.5008	0.6816	23.0779	28.8576	6.988	17.98	13.8	0.5	16.132	23.52	5.548	0
38	3.08749	2.07564	0.424	0.7824	14.9145	37.3684	13.692	19.364	7	0	21.36	23.532	11.612	0
39	1.56682	2.10928	0.2944	0.3776	11.1259	10.6968	1.98	7.036	16.6	0.056	7.976	11.596	10.256	0
40	2.22979	2.11389	0.3888	0.5088	14.0636	18.6351	2.928	14.152	11.3	0	10.896	14.856	7.492	0
41	1.9945	1.58202	0.3088	0.44	9.18921	14.8781	1.764	17.9	8	0	8.528	11.172	11.06	0.288
42	2.86606	2.05184	0.2992	0.6448	11.0226	29.0685	6.52	7.448	9.1	3.708	19.792	9.7	11.496	2.52
43	2.63475	2.28798	0.4032	0.496	15.5351	21.1548	3.348	15.56	11.2	0	7.832	14.88	12.68	0
44	2.56522	1.80078	0.3552	0.5872	11.3988	24.0714	7.44	19.92	3.3	0	9.124	15.188	13.624	0
45	2.97496	1.93802	0.368	0.7056	12.4743	32.7401	19.648	6.12	8.9	0	19.896	20.224	11.188	0
46	2.19952	1.7313	0.2432	0.3776	8.20255	14.1902	4.056	6.292	13	0	3.052	5.776	16.284	0
47	1.95389	1.78062	0.3312	0.4768	10.6692	15.6682	4.824	16.58	8.1	0	8.584	17.908	8.28	0
48	3.67266	3.21078	0.5952	0.9056	29.99	50.6793	26.272	16.848	13.2	0	22.188	21.684	16.048	0
49	1.70992	1.58358	0.256	0.4128	7.97363	12.3671	6.352	8.028	8.5	0.784	16.132	10.932	7.28	0
50	4.95138	3.50497	0.656	0.9488	35.6665	70.7399	23.716	17.032	17.8	0.216	13.24	25.144	21.728	0
51	1.88622	1.92632	0.304	0.3872	10.6087	12.7251	2.616	7.968	11.8	0	7.864	11.52	10.776	0.112
52	2.50531	2.62373	0.2912	0.3296	13.2177	14.1202	3.392	1.992	15.7	4.108	3.336	1.168	10.532	4.128
53	4.47477	3.44144	0.632	0.8832	33.8493	59.8352	6.816	20.912	16.4	0	7.768	20.904	25.848	0.3
54	2.20082	1.87348	0.3472	0.5632	11.5572	20.1703	19.276	12.016	9.3	0	16.228	16.708	5.408	0
55	3.92877	3.06085	0.4928	0.7568	24.102	45.5224	2.956	15.944	19.5	0	11.508	17.696	22.068	0
56	3.21488	2.41368	0.3984	0.5552	16.1068	28.1453	2.38	12.488	13	0	5.624	14.644	19.776	0
57	2.31358	2.24057	0.4032	0.5008	15.2556	18.9879	2.284	15.224	12.1	0	6.08	13.676	11.272	0
58	2.8988	2.01783	0.304	0.5792	11.0154	26.5965	4.864	7.256	14.6	0	8.74	16.3	16.192	0
59	4.90877	4.21403	0.5456	0.752	35.6652	56.0228	2.636	9.52	27.6	0.18	6.152	12.936	34.96	1.184
60	1.96624	2.2617	0.4608	0.5168	17.2851	16.9044	4.844	22.392	6.2	0	11.092	19.064	3.104	0
61	3.17597	3.30333	0.4368	0.6208	23.1443	30.8759	1.644	7.416	24.1	0	11.824	15.052	13.512	0
62	1.51574	1.53676	0.2928	0.4064	8.6253	11.0531	8.064	9.016	7.1	0	13.756	9.784	6.132	0
63	2.25099	1.59947	0.3312	0.5616	9.7919	20.5308	7.628	17.776	2.6	0	13.28	18.692	5.244	0
64	3.14419	3.32667	0.536	0.712	28.1189	34.7804	5.516	18.28	16.2	0	13.744	21.612	12.072	0.032
65	2.41835	1.51006	0.3456	0.6336	9.67685	24.4512	17.184	12.212	2.7	0	18.972	18.672	5.824	0
66	3.99741	2.4842	0.5456	0.9856	21.8647	59.6558	34.42	13.028	10.7	0	24.3	30.604	12.768	0
67	2.73272	1.57844	0.3856	0.8272	10.9456	35.0998	36.088	13.192	0.5	0	29.488	24.104	2.116	0
68	2.90552	2.49043	0.4704	0.7184	19.1759	32.5675	10.304	22.52	7.4	0	13.456	26.792	10.58	0
69	3.63328	2.84484	0.384	0.6608	18.0195	37.1523	2.796	5.984	21	0	10.56	9.148	16.896	0
70	4.15274	3.29415	0.6496	0.9616	33.3359	60.437	11.428	34.732	10.9	0	13.716	29.732	15.14	0
71	1.5616	1.78712	0.3104	0.3408	10.1571	9.8277	2.68	11.896	7.3	0	8.884	12.744	9.068	0
72	2.82125	1.68933	0.3504	0.7232	10.7014	31.8803	28.8	9.216	7.3	0	29.82	15.384	5.784	0
73	4.9707	4.59178	0.752	0.9888	52.5372	73.9153	14.632	35.98	27.7	0	12.892	35.688	26.616	0
74	2.08957	1.59155	0.3248	0.528	9.6046	18.1786	9.32	13.86	7.4	0	11.88	15.864	10.276	0
75	3.99461	2.9944	0.5376	0.9312	25.5847	56.4379	17.364	24.348	11.9	0	19.18	27.572	20.364	0
76	3.61331	2.27789	0.3968	0.8992	15.2625	49.5552	31.048	9.256	11.7	0	28.324	24.128	10.08	0
77	3.96824	3.08711	0.5968	0.8576	28.9859	51.8082	8.372	21.836	14.2	0	7.648	29.44	14.58	0
78	3.41875	3.44292	0.5264	0.6656	28.5467	35.3193	2.352	17.212	15.9	3.16	8.548	13.668	22.888	0.572
79	4.84525	4.11304	0.5152	0.7728	33.0312	56.798	3.176	11.648	17.7	2.844	13.636	15.656	18.568	4.336
80	1.77691	1.67206	0.424	0.5088	12.4124	15.2658	13.684	17.712	2	0	16.06	16.744	4.456	0
81	2.10453	1.80089	0.3616	0.6256	11.5679	21.2975	5.784	19.52	5.6	0	22.716	16.812	3.844	0
82	3.16498	3.00479	0.4256	0.6224	20.7455	30.8502	8.492	10.98	19.8	0	15.944	9.676	20.048	0
83	1.67389	1.70514	0.3648	0.4032	11.1414	11.9146	3.94	20.456	3.9	0	7.328	13.632	7.38	0
84	3.02656	2.22294	0.4688	0.6992	17.284	32.9893	12.348	18.712	6.5	0	11.4	14.548	14.56	0
85	3.61184	3.06448	0.5408	0.7488	26.279	41.5927	2.632	23.5	15.8	0	7.544	21.56	21.18	0.032
86	3.82394	3.6531	0.568	0.7472	32.3867	43.8256	8.352	25.22	14.2	4.672	10.944	23.276	11.532	0.612
87	3.41795	2.63049	0.4672	0.768	20.0162	40.4293	7.34	20.796	9.2	0	9.988	28.648	11.152	0.032
88	4.70163	4.02065	0.496	0.7024	31.2064	50.3351	5.352	14.048	13.2	11.296	7.596	15.78	17.888	11.344
89	4.16568	2.76033	0.3776	0.776	17.2867	49.3137	10.644	12.688	12.8	0.9	18.2	17.936	15.696	4.36
90	3.89573	4.16437	0.6048	0.704	38.8739	42.1491	1.688	15.912	20.6	2.724	7.556	17.432	20.836	0.076
91	4.69266	3.75967	0.5488	0.8256	32.2163	58.6967	7.392	8.42	29.1	0	7.664	15.616	24.628	0
92	3.18562	3.19109	0.5088	0.5712	25.7871	28.6531	5.172	14.056	17.9	0	10.124	8.892	19.576	0
93	2.69258	2.21153	0.344	0.5376	13.17	23.2121	5.768	9.972	16.5	0	10.496	11.888	15.96	0
94	2.26035	3.4696	0.536	0.4688	29.2391	17.5404	3.956	13.6	18.8	0	11.224	9.5	13.196	0
95	3.5999	3.75254	0.648	0.7392	37.6023	40.9566	5.364	21.38	17.9	0.16	9.696	16.804	19.884	0.832
96	4.12123	3.06057	0.5776	0.8736	27.895	54.6909	5.352	24.232	13.3	0	10.428	27.428	18.096	0
97	5.21192	4.18556	0.5888	0.88	38.082	69.1112	3.224	18.76	21.7	0	9.896	15.288	31.784	1.272
98	3.95915	3.06033	0.4704	0.7728	23.0959	46.7849	5.24	19.388	12.2	2.632	10.544	22.396	13.7	4.968
99	3.59485	2.55455	0.4592	0.7488	19.1986	41.4067	6.552	19.756	8.5	0	11.64	15.348	24.032	0.324
100	3.8451	2.62279	0.472	0.8256	20.1477	48.4648	3.452	20.66	12.5	0	13.892	18.568	21.036	0
101	2.41064	4.31388	0.5712	0.488	38.0766	19.2474	2.964	12.704	22.9	1.884	8.664	14.852	14.224	0
102	3.37451	2.51934	0.384	0.648	16.1919	34.0203	7.364	12.356	15.9	1.032	10.68	15.94	14.412	0.58
103	2.27062	1.80579	0.4112	0.5792	12.9035	21.2763	8.856	21.636	4.8	0	16.708	19.916	5.104	0
104	4.50758	4.21476	0.5168	0.64	33.8961	44.2292	1.964	8.392	23.7	4.76	8.692	5.912	25.024	6.544
105	6.84571	5.4989	0.6928	0.9984	57.7518	101.986	11.764	22.556	34	0.368	9.556	24.048	44.556	3.964
106	2.54966	2.55105	0.4624	0.568	19.2944	23.222	8.864	14.88	13	0	10.92	16.972	11.012	0
107	1.956	1.5754	0.2096	0.4	6.87413	13.4863	5.576	3.232	9.1	0	9.756	3.796	7.864	0.076
108	2.40053	2.0151	0.2768	0.5008	10.2018	19.6246	5.096	6.664	14.5	0	9.348	12.788	7.792	0
109	2.5831	2.3775	0.3392	0.5248	13.838	21.868	4.828	9.028	13.6	0	12.236	8.148	13.744	0
110	4.15322	4.12275	0.568	0.592	36.2874	37.9979	3.564	13.648	23.6	2.972	7.14	7.792	18.56	5.404
111	3.06099	3.17099	0.4624	0.5888	23.4861	28.3999	3.532	13.092	14	0.652	14.644	8.38	9.28	0.848
112	2.61182	3.58166	0.6256	0.5136	34.81	21.6607	6.904	19.704	18.1	0	11.496	9.524	14.048	0
113	2.26424	1.51641	0.2256	0.4848	7.04811	18.0968	9.972	5.36	2.9	4.22	9.976	13.516	3.272	3.88
114	4.27933	4.31531	0.4256	0.576	28.9012	38.0884	1.088	7.808	18.2	5.528	8.152	5.328	20.696	2.884
115	2.87171	2.39781	0.4144	0.624	16.5753	28.2483	3.952	10.956	16	0	11.964	12.744	12.808	0
116	3.15565	3.1666	0.4688	0.544	23.7527	27.1476	2.544	14.048	19	0	4.98	11.972	20.7	0.216
117	2.30267	1.75174	0.2784	0.4896	9.17688	18.5309	5.732	7.956	6.6	2.892	17.224	11.692	6.576	2.708
118	2.41653	1.97229	0.2976	0.4336	10.6284	17.3672	2.568	3.62	14.8	1.16	8.46	11.388	14.06	0
119	4.08707	3.2404	0.6144	0.8656	31.1575	53.7764	12.724	22.272	11.7	0	16.188	25.228	21.764	0
120	1.804	1.68338	0.272	0.3872	8.74106	12.2596	5.3	11.792	11	0	7.232	7.272	13.02	0
121	1.57464	1.98031	0.32	0.3856	11.312	10.9242	2.604	13.072	9	0	9.272	17.188	3.736	0
122	2.06374	1.70628	0.248	0.3488	8.23334	12.5714	2.844	6.544	12.7	0	8.024	5.376	16.448	0
123	3.32277	3.54585	0.5248	0.5696	29.256	29.7208	3.144	13.524	20.6	0	4.092	10.484	20.008	0
124	2.26075	2.12994	0.3008	0.3872	11.4141	14.8457	1.408	12.816	11.1	0	7.204	6.444	14.044	0.728
125	2.09122	1.98099	0.272	0.4288	9.92474	15.1579	5.988	7.816	9.5	2.096	17.576	7.304	2.884	0.468
126	3.72461	2.89868	0.5296	0.784	24.4932	44.7445	13.332	19.224	14.7	0	17.272	18.552	19.132	0.596
127	2.9531	2.41037	0.4192	0.6304	16.8206	29.2673	7.424	18.304	8	0.364	13.352	13.82	15.836	0.736
128	2.26021	1.70969	0.2896	0.4912	9.28569	18.2798	6.852	13.304	9.8	0	10.404	14.864	9.804	0
129	2.86738	2.25126	0.392	0.7008	14.9499	31.4289	8.54	12.136	12.8	0	19.176	13.936	10.736	0
130	2.22182	1.70919	0.288	0.4592	9.24359	16.9644	3.116	8.448	9.1	0	6.54	9.324	10.436	0
131	2.44677	1.51765	0.288	0.6464	8.43697	25.1724	4.844	9.84	8.3	0	29.132	12.844	4.192	0
132	1.87283	1.71866	0.2912	0.4656	9.36389	14.7963	4.7	12.92	9.4	0	11.96	10.948	8.236	0
133	3.70203	2.56649	0.3728	0.7616	16.0363	43.2731	8.72	11.496	15.7	0.508	17	16.084	12.948	0
134	3.22434	2.08961	0.3424	0.6576	12.5078	33.05	4.404	13.384	10.3	0	15.136	14.92	11.912	0.04
135	2.92982	2.08622	0.3712	0.6192	13.3694	28.5729	5.976	14.964	8.1	0	13.236	14.476	14.872	0
136	2.67795	2.4873	0.4144	0.5152	17.1176	22.22	4.168	12.948	12.4	0	9.704	14.716	14.676	0.108
137	2.412	2.21477	0.3136	0.4928	12.2018	19.4264	2.996	7.548	11	1.456	15.624	11.152	9.144	0.648
138	3.00472	2.94087	0.472	0.672	22.343	31.5709	7.088	10.472	21.1	0	15.928	9.776	19.908	0
139	3.62707	2.3436	0.3296	0.72	13.3408	40.232	10.672	3.864	13.5	0	19.06	15.24	16.528	0
140	4.0043	4.02391	0.4304	0.5632	27.3702	35.0225	2.72	7.628	16.1	7.628	6.884	10.3	11.824	5.8
141	2.16918	1.55839	0.2816	0.5184	8.46269	18.4887	5.644	12.664	6.5	0	15.364	12.604	9.276	0
142	3.32411	3.44853	0.4784	0.6	26.1695	31.2096	0.772	12.504	22.3	0.348	4.416	8.356	23.348	0.876
143	3.31483	1.70913	0.3712	0.8384	11.3226	42.6837	8.256	22.984	1.6	0	16.452	24.004	5.896	0
144	4.67192	4.08062	0.5712	0.8704	36.1284	61.5069	5.696	18.244	16.1	0.924	15	22.376	16.532	0.5
145	1.57184	1.61639	0.2768	0.3456	8.58807	9.98906	5.848	8.356	6.9	0	6.664	9.7	13.732	0.14
146	5.08683	3.7852	0.5488	0.8624	32.4211	66.1925	7.136	10.172	21.1	1.212	12.888	22.412	24.036	1.424
147	2.60861	1.79446	0.336	0.6304	10.8622	26.0918	10.356	14.472	4.1	0	15.692	15.204	12.264	0
148	2.44494	2.07446	0.288	0.4816	10.7818	19.2634	3.704	10.876	13	0.724	11.756	13.54	9.588	0.136
149	3.44182	1.57002	0.224	0.7856	7.18823	41.5832	7.824	4.8	11.4	0.232	26.796	16.392	11.46	0
150	3.41421	2.53925	0.6496	0.9584	26.1654	49.8929	33.748	25.888	1.7	0	22.84	39.308	5.928	0
151	3.91786	3.5556	0.6992	0.9648	38.3981	57.3177	19.96	35.056	11.9	0	17.928	39.44	14.836	0
152	4.23218	3.3965	0.752	0.9792	39.3938	62.6432	29.3	37.536	11.4	0	22.54	37.596	18.984	0
153	2.74024	1.97303	0.2864	0.4752	10.3085	21.0865	6.908	9.732	4.5	0.912	9.084	9.288	10.904	5.836
154	2.4144	2.53426	0.4224	0.5328	17.6986	20.8559	14.252	18.628	12.3	0	15.296	12.364	8.024	0
155	2.01776	1.83415	0.304	0.3664	10.1989	12.8562	7.824	9.132	16.3	1.564	5.16	7.02	10.616	0.38
156	3.16515	2.60656	0.344	0.4752	15.157	24.039	6.924	6.492	9.1	2.148	5.936	8.728	12.408	4.848
157	1.97491	1.69337	0.3088	0.4096	9.692	13.8742	11.54	10.576	8.6	0	8.152	8.512	10.476	0
158	2.28746	1.50049	0.4272	0.7472	11.4189	27.0382	49.168	10.424	0.3	0	45.252	19.28	2.316	0
159	2.82394	2.43994	0.3344	0.5872	13.9764	26.2929	19.444	4.052	10.9	3.664	22.808	10.188	6.172	1.44
160	3.82669	3.25318	0.5488	0.6576	28.1518	38.842	9.62	13.584	17.1	0	7.04	11.82	28.336	0
161	3.54835	2.85664	0.472	0.7488	21.7616	40.8975	8.036	15.408	14.4	0.18	11.788	23.088	13.684	3.904
162	1.5875	3.98671	0.5504	0.2816	34.1315	8.58256	8.388	10.3	24.7	1.68	1.472	5.488	12.476	0
163	2.9745	2.82978	0.3632	0.4448	17.0743	21.392	3.428	5.116	15.5	3.496	4.648	4.992	20.448	2.788
164	4.16117	3.76312	0.568	0.8064	33.3004	51.1122	10.432	15.372	9.6	3.924	26.836	18.984	11.18	6.324
165	4.17424	3.55409	0.5808	0.8736	32.2295	55.368	5.148	17.652	20.9	0	16.536	25.908	19.884	0
166	3.16419	3.27308	0.4224	0.5536	22.2619	27.6598	2.184	10.62	17.2	1.464	11.896	9.084	16.096	1.208
167	2.55272	1.72777	0.3536	0.6352	10.9792	25.7558	4.648	16.256	5.3	0	17.052	17.044	12.14	0
168	2.5203	2.05377	0.432	0.6688	15.0192	26.6929	4.72	19.968	5.8	0	13.56	20.972	9.572	0
169	2.0771	1.88331	0.3024	0.4928	10.3734	17.0132	3.084	7.148	10.5	0	14.88	10.396	9.268	0
170	2.92821	2.18599	0.3968	0.7168	14.7292	32.7373	8.568	16.716	9.8	0	22.532	21.312	12.532	0
171	2.04202	2.50512	0.4336	0.4352	17.9289	15.0405	5.92	16.624	11.6	0.344	10.032	11.264	14.9	0.52
172	4.49099	4.12068	0.5392	0.7136	34.5348	48.9072	4.244	13.46	21.9	3.088	14.584	12.08	17.608	2.272
173	4.05994	3.69648	0.544	0.7328	31.4497	45.5492	2.02	13.864	24.3	0.092	9.08	11.7	19.436	0.064
174	1.98965	1.9641	0.4352	0.5152	14.5446	17.0347	5.26	20.38	4.3	0	19.144	12.136	7.6	0
175	3.7227	3.48579	0.5328	0.744	29.2029	42.5453	16.164	8.344	19.1	1.4	24.824	13.372	16.916	0.568
176	1.59629	2.12839	0.416	0.4176	14.9926	11.7932	5.072	22.192	5.4	0	15.62	10.088	3.068	0
177	2.4956	1.93519	0.2592	0.4896	9.38037	19.9121	4.24	11.984	6.9	2.608	13.816	11.172	10.628	3.628
178	2.28595	1.61849	0.288	0.5168	8.86163	19.3204	4.872	14.012	4.2	0.264	11.784	10.896	10.648	1.564
179	3.10323	2.17758	0.3664	0.7216	13.7125	34.7896	7.32	12.976	11.8	0	16.476	16.784	9.568	0
180	3.96571	2.37388	0.4112	0.8464	16.3193	51.127	11.324	10.348	15.2	0	9.672	22.144	22.412	0
181	3.70354	2.43087	0.3504	0.6848	14.5008	39.1309	5.608	6.832	13.1	0	16.94	14.444	17.72	0
182	6.09147	4.38597	0.6512	0.936	43.8094	85.4171	12.312	21.684	24.1	0.328	17.1	26.58	26.444	2.528
183	5.36405	4.08168	0.6256	0.8736	39.384	70.5668	13.396	14.24	17.3	4.212	14.532	23.184	25.264	4.172
184	2.68107	2.52625	0.3376	0.4544	14.5166	19.8599	4.656	7.136	15.1	1.608	14.024	14.236	8.456	0.82
185	2.69027	1.70038	0.2896	0.624	9.24627	26.5928	9.992	9.56	9.9	0	17.004	15.812	12.416	0
186	3.94182	2.93707	0.4352	0.728	20.7363	44.0069	5.604	14.112	14.1	0	18.996	15.588	25.832	0.3
187	4.23882	3.74391	0.5248	0.8176	30.7759	52.722	7.732	13.744	21.7	0.672	14.432	17.532	18.812	2.252
188	3.10528	2.28506	0.3808	0.6608	14.7695	32.0505	9.288	11.296	7.8	0	19.2	12.668	9.148	0.284
189	3.12202	3.10808	0.5392	0.576	26.5511	28.341	6.248	22.376	9.1	1.74	10.548	11.676	17.016	3.444
190	2.39355	2.21089	0.3728	0.5104	14.0978	19.9095	6.032	13.748	10.2	0.54	16.316	8.132	14.076	1.848
191	3.42413	2.31977	0.4352	0.7376	16.808	38.9767	25.376	12.972	7.7	0	24.164	14.66	16.432	0.148
192	2.31581	2.15593	0.3568	0.4928	13.2938	18.7333	1.34	18.024	6.2	0.092	7.972	11.244	7.684	0.996
193	3.37109	2.92073	0.3808	0.5552	18.309	29.4135	7.524	8.012	12.5	6.076	10.42	10.376	20.856	7.42
194	6.25925	6.11922	0.704	0.9744	65.038	91.228	13.492	17.88	23.6	9.864	23.376	17.8	26.108	10.272
195	1.68944	1.96453	0.2256	0.2944	8.52638	9.31852	2.024	2.964	14.3	3.644	9.524	4.332	15.82	0.444
196	3.07416	2.05657	0.3792	0.7696	13.4491	36.6405	19.94	9.76	9.3	0	23.108	22.868	10.32	0
197	4.29814	3.75794	0.5536	0.72	32.4661	47.2971	7.52	13.572	26.3	0.756	15.028	15.036	32.664	3.412
198	3.67952	3.06891	0.5584	0.8784	27.1039	49.3067	26.544	22.088	9.7	0.364	20.408	22.208	15.04	3.676
199	2.74475	2.44618	0.4576	0.6016	18.4137	26.1909	10.268	19.7	8.1	0	16.8	23.724	11.972	0
200	4.4613	3.94055	0.7888	0.992	47.4967	66.7588	25.788	43.776	19.2	0	25.872	30.228	25.536	0
201	1.92478	1.56419	0.3776	0.5712	10.6823	18.1221	29.44	18.468	1	0	28.732	17.656	2.956	0
202	2.52064	1.82229	0.3536	0.5728	11.4679	23.1579	15.408	11.408	6	0.636	14.596	17.688	5.356	0
203	1.76002	2.28864	0.344	0.2336	13.5579	8.05762	15.664	5.084	11.4	1.324	2.292	1.944	11.608	2.008
204	1.69549	1.98882	0.272	0.3024	9.95588	9.5429	7.732	6.144	12	0.668	3.008	4.772	11.704	0.152
205	1.5195	1.63717	0.1568	0.2304	5.79945	7.16496	4.556	1.128	4.1	5.052	14.18	1.676	2.124	1.504
206	3.6952	3.14903	0.6768	0.9712	33.2099	54.5223	34.508	32.68	9	0	28.844	30.172	7.688	0
207	3.08048	2.3144	0.5408	0.8432	20.3476	40.0269	38.028	24.656	1.5	0	26.204	31.356	4.34	0
208	4.19394	3.66165	0.6416	0.992	36.3984	62.8806	28.108	26.532	16	0	26.6	32.74	14.336	0
209	4.15061	3.25026	0.4016	0.6032	21.1324	38.6551	5.932	3.408	19.1	5.188	10.476	8.028	22.928	8.656
210	3.25955	2.5025	0.3568	0.6384	15.102	32.4735	16.556	8.34	7.6	1.592	15.46	20.34	14.164	2.992
211	3.45054	2.79696	0.4848	0.7488	21.8732	39.8266	35.752	13.904	10.4	0.06	26.856	14.392	16.46	0.7
212	4.03338	3.45954	0.6784	0.8896	36.3638	54.5123	12.284	33.908	11.4	0	12.496	29.412	21.152	0
213	2.83669	2.73395	0.52	0.6416	22.8338	28.6588	38.472	21.564	9.1	0.196	26.268	16.276	10.676	0.496
214	5.33525	4.75279	0.7296	0.936	52.7509	75.067	14.368	15.672	29.1	0.528	6.976	18.284	29.828	0.208
215	3.4655	3.2301	0.6048	0.7664	30.6116	40.8823	15.732	17.86	14.6	0	8.08	21.192	16.656	0.1
216	2.66878	1.96686	0.3888	0.6768	13.2277	28.4572	16.88	16.816	10.5	0	18.408	17.708	14.86	0
217	2.74506	2.20294	0.4352	0.7072	16.0645	30.4323	13.832	17.768	10.4	0	17.672	23.176	6.068	0
218	5.22107	5.17387	0.6576	0.8224	51.7961	64.8315	16.196	10.212	29.3	4.652	11.608	16.5	27.148	3.804
219	3.01158	2.06087	0.4512	0.7632	15.6426	35.6544	19.496	15.716	5.1	0	15.156	27.052	5.072	0
220	3.68718	3.90387	0.7056	0.7824	42.3242	44.2292	6.932	27.9	12.7	0.316	8.464	22.076	20.4	0
221	2.63029	2.38828	0.4992	0.6704	19.479	27.8301	19.664	22.608	5.7	0	19.804	17.948	8.16	0
222	2.07586	1.83457	0.312	0.4576	10.4154	15.9358	6.492	7.496	11.2	0	13.16	11.824	10.576	0
223	2.78282	2.49895	0.3984	0.5952	16.6036	26.2653	16.304	12.772	9.2	0	17.268	11.068	18.676	0
224	2.60443	2.19671	0.4144	0.544	15.3568	22.7629	7.864	11.396	13.6	0	7.084	13.608	16.76	0
225	2.22901	1.81152	0.2688	0.4144	9.16594	15.5525	4.988	7.204	8.6	0.064	7.304	9.924	10.9	0.892
226	3.07674	2.74329	0.5536	0.6864	24.2526	32.9264	5.308	19.988	12.4	0	15.124	15.96	15.016	0
227	2.21678	1.83188	0.2992	0.4368	10.0603	16.2045	2.532	10.796	13.1	0.08	4.66	12.108	12.336	0.364
228	2.62602	2.36348	0.3856	0.5312	15.372	22.4432	3.484	13.192	11.4	1.02	12.56	14.844	10.136	0.876
229	2.52448	2.09142	0.376	0.5584	13.5444	22.6585	3.696	14.536	8	0	9.38	17.32	12.972	0.376
230	3.29189	3.11707	0.4736	0.6976	23.632	35.625	14.144	12.452	12.3	4.696	21.892	19.172	8.176	1.332
231	2.73426	1.83957	0.408	0.7472	13.0205	31.9199	32.512	11.252	6.1	0.636	32.884	21.752	7.076	0
232	4.40331	3.89628	0.5776	0.8592	34.9533	57.367	16.028	16.94	16.6	1.216	19.876	18.236	15.384	1.496
233	4.55264	3.9351	0.64	0.8528	38.8717	58.8171	6.124	19.716	23.1	0	8.904	20.204	28.06	0.064
234	2.66262	2.08221	0.4128	0.6048	14.6142	25.593	17.48	18.208	6.8	0.728	9.532	22.284	11.412	0.26
235	3.15706	2.52083	0.4016	0.6352	16.849	31.369	1.808	14.376	14.3	0	19.288	14.492	14.196	0
236	2.79109	2.29601	0.3456	0.5568	13.6486	24.7701	3.132	9.736	18.4	0	10.904	15.048	12.016	0.028
237	3.75611	2.57105	0.4288	0.7472	18.1665	43.0845	2.772	13.8	16.7	0	10.112	15.528	21.464	0
238	1.76037	2.2549	0.3488	0.3792	13.5464	11.8067	1.576	9.156	17.7	0	14.624	4.408	12.036	0
239	4.14362	3.46738	0.4912	0.792	26.9503	50.0328	3.22	10.02	23.8	0	12.784	13.18	25.652	0
240	3.78322	3.93467	0.5424	0.624	33.2524	36.5653	0.828	11.324	21.9	0.5	2.412	13.824	22.74	0.992
241	2.5415	2.19341	0.44	0.6768	16.1578	27.1976	17.352	17.792	7.9	0	16.94	19.088	5.592	0
242	3.10389	2.58273	0.448	0.648	18.9648	31.4561	3.612	18.788	11	0.96	7.14	22.216	13.492	0
243	2.38042	1.85895	0.2176	0.5168	7.96063	20.0343	14.896	2.684	9	1.444	18.268	8.092	9.84	2.608
244	2.43744	1.76414	0.3072	0.5376	9.97028	21.2065	28.672	5.64	6.1	2.072	24.768	9.444	4.572	1.688
245	5.16275	4.4801	0.7888	1	53.7199	77.5376	11.516	31.94	25.8	0	7.888	32.068	39.38	0
246	5.02451	4.14812	0.5984	0.7968	38.342	60.587	14.432	11.252	25.8	0.34	7.66	14.972	35.892	0.48
247	5.24698	4.71548	0.7712	0.9776	55.2213	77.0506	14.588	34.948	31.6	0	12.368	24.416	44.28	0.04
248	5.04678	3.87864	0.6192	0.9328	37.1637	70.8827	15.676	17.028	20.3	0	15.94	18.196	29.332	0
249	4.09397	2.94136	0.5312	0.8608	24.8925	53.5764	28.532	25.036	16.7	0	19.196	34.5	34.352	0
250	4.32542	3.64364	0.5312	0.7984	30.3474	52.543	24.288	11.076	17.2	0.516	15.836	16.156	27.604	0.316
251	5.06688	4.01605	0.6464	0.9504	40.0051	72.4608	21.436	17.612	21.8	0	17.132	21.7	25.192	0.168
252	4.64901	4.06528	0.768	0.9856	47.6989	69.0465	23.696	37.264	20.2	0	18.364	36.624	25.932	0
253	5.45557	4.90413	0.7232	0.9392	53.9065	76.9691	19.568	14.824	30.1	0.696	11.304	16	33.74	0.484
254	3.39362	2.58884	0.4384	0.7456	18.6414	39.0446	33.272	13.604	11.8	0	28.024	20.932	21.328	1.696
255	3.99043	3.27316	0.6208	0.8928	31.7582	54.1403	26.1	23.796	14.6	0.472	22.536	22.424	15.7	0
256	2.74773	1.95561	0.4	0.7216	13.484	31.0385	13.216	13.144	5.6	0	19.484	22.784	4.908	0
257	3.40174	2.80002	0.5696	0.8112	25.3669	42.3961	21.404	30.832	6.6	0	14.136	28.476	6.816	0
258	1.81078	2.17905	0.4816	0.4608	17.391	14.2468	25.26	19.772	6.9	0	22.32	15.184	5.756	0
259	5.02806	4.28674	0.7792	1	50.8879	75.5681	7.44	46.548	31.2	0	8.572	32.048	46.528	0
260	2.39058	1.89006	0.4832	0.7584	15.4001	28.5564	33.652	15.332	0.3	0	32.22	17.236	0.764	0
261	1.88504	2.09299	0.424	0.4464	15.0221	14.3502	5.448	18.408	6.1	0	12.476	15.272	8.252	0
262	3.94643	3.82804	0.7152	0.9328	42.0792	55.8742	22.548	36.628	16.4	0	21.568	33.196	13.812	0
263	2.19693	2.47277	0.3824	0.4528	15.8725	16.5917	15.844	11.292	13.3	0	16.476	14.036	10.836	0
264	3.75253	3.17194	0.5632	0.72	28.1678	41.5529	20.72	18.004	16	0	15.868	16.216	18.924	0
265	2.04946	1.86606	0.2896	0.4288	9.94787	14.896	4.276	8.376	9.8	0	6.332	9.968	10.972	0.14
266	1.77642	1.87196	0.2576	0.3584	9.09693	11.3554	6.092	8.232	6.4	2.36	8.624	7.708	6.64	1.476
267	2.19712	2.10943	0.3296	0.4784	12.2122	17.4154	1.132	7.544	13.6	1.404	12.444	9.28	12.148	0.236
268	3.67914	2.63259	0.4384	0.8048	18.9219	45.3423	21.044	12.22	1.4	5.34	30.892	23.612	4.472	8.212
269	1.7656	2.13753	0.52	0.5632	18.2988	16.5861	23.856	29.9	2.5	0	26.004	14.312	0.992	0
270	5.72368	5.74294	0.7856	0.9008	68.017	77.4373	17.444	26.024	27.8	6.1	12.284	24.932	33.324	3.896
271	4.02568	2.96577	0.5504	0.7648	25.9148	47.0658	6.928	18.968	16.4	0	5.864	18.08	25.368	0
272	3.00518	2.73977	0.3392	0.504	15.6348	24.193	7.884	8.324	8.6	3.672	9.24	8.452	8.492	6.952
273	2.9715	2.85888	0.5248	0.6416	23.9843	29.9236	9.808	20.144	8.8	0	7.46	14.608	14.764	0
274	3.59882	3.09067	0.5552	0.7296	27.1369	40.4398	13.912	13.196	18.6	0.076	13.196	17.32	20.708	0.476
275	1.90784	1.97046	0.3648	0.4944	12.5567	15.8381	11.788	9.264	8.8	0	9.28	16.308	7.324	0
276	2.25557	1.73229	0.376	0.5792	11.5699	21.1488	7.18	17.344	6.8	0	10.8	19.252	5.944	0
277	2.58918	2.26915	0.3552	0.5376	13.8314	22.3993	7.256	6.248	15.5	0	12.128	12.02	7.568	0
278	3.0995	2.75837	0.5552	0.7824	24.4392	37.5058	11.54	25.684	7.7	0	13.196	30.264	11.348	0
279	3.02728	1.65576	0.3376	0.6448	10.2195	30.5885	10.864	14.288	4.8	0	12.464	16.236	16.868	0
280	2.09608	1.6461	0.2288	0.472	7.55296	16.5124	1.804	10.216	8.5	0.54	9.952	13.364	9.008	0.688
281	1.5912	1.68186	0.2736	0.4112	8.77436	11.6132	5.096	9.608	8.5	0	14.624	9.408	5.868	0
282	1.92198	2.00968	0.3984	0.4736	13.7533	15.3558	5.612	18.876	7.2	0	8.372	14.624	8.876	0
283	3.21096	2.60469	0.3664	0.6032	16.0008	30.3672	3.58	6.696	14.6	4.072	11.7	12.12	20.844	3.64
284	2.86027	1.9236	0.2368	0.4784	8.70639	22.0544	3.588	3.856	13.8	0.332	20.068	8.008	24.236	0.22
285	2.67486	2.16731	0.336	0.608	12.694	25.8264	2.844	9.72	11.5	0	11.648	19.76	8.96	0
286	2.67789	2.37961	0.3712	0.5872	14.9619	25.0389	3.864	13.896	12.1	0.236	13.12	14.112	12.56	0.152
287	2.47253	1.91618	0.3136	0.5456	10.8326	21.7716	2.72	13.952	12.9	0	13.424	17.028	11.888	0
288	2.96848	2.42686	0.3712	0.5872	15.2184	27.5339	1.348	9.752	16.2	0	7.908	12.528	21.4	0.12
289	2.37229	1.62253	0.3328	0.5792	9.94153	22.1374	3.532	17.612	5.3	0	12.548	21.56	8.944	0
290	2.57744	2.21711	0.2832	0.4496	11.227	18.9904	0.74	4.988	13.6	4.016	5.632	8.8	10.652	1.656
291	2.03715	1.98858	0.3424	0.536	12.002	18.0121	7.42	8.596	11.1	0	12.08	14.66	8.544	0
292	3.74184	3.50113	0.4656	0.6128	25.8821	35.5749	2.764	9.928	19.2	0.968	5.248	10.928	24.684	3.444
293	2.77555	1.59529	0.3088	0.7136	9.24913	31.0074	15.96	8.556	6.3	0	16.708	23.02	4.712	0
294	2.11331	2.11393	0.3968	0.496	14.3111	17.373	6.416	12.796	9.6	0	11.572	14.46	10.208	0.324
295	2.21349	1.72467	0.2384	0.3936	8.05793	14.7852	2.856	8.292	12.6	0.84	6.5	11.04	12.96	0.844
296	2.09501	1.68442	0.3296	0.5024	10.1639	17.4363	5.044	18.704	5	0	11.664	16.984	1.728	0
297	2.69082	1.73832	0.3552	0.6384	11.0744	27.1644	3.256	16.508	6.4	0	20.396	17.136	8.624	0
298	3.57811	3.02704	0.44	0.6576	21.5213	36.4518	7.656	13.08	18.3	2.412	16.26	10.312	27.608	7.152
299	3.27203	2.71826	0.4752	0.7472	20.9338	37.7955	3.248	20.672	13.3	0	17.432	17.912	15.44	0
300	2.37533	2.14021	0.3632	0.5296	13.4121	20.4404	4.856	18.172	9.1	0	17.628	11.768	8.256	0
301	2.20454	2.59893	0.4912	0.4608	20.7126	16.9	7.184	18.236	9.6	0	12.028	12.092	9.352	0
302	4.31205	4.48019	0.68	0.752	46.5933	49.4613	9.6	15.212	27.5	1.78	10.944	16.564	17.744	0.508
303	1.83842	1.55781	0.32	0.4592	9.33501	14.39	8.268	11.876	6.9	0	10.824	14.796	11.376	0
304	1.95498	1.75791	0.3488	0.4784	11.0116	15.7215	4.92	11.456	6.9	0	10.448	15.088	7.196	0
305	2.24517	2.0369	0.3296	0.4576	11.8627	17.0687	5.944	8.352	13.3	0	10.912	10.24	7.896	0
306	3.03066	1.72089	0.2816	0.8128	9.13181	38.0654	16.356	4.932	9.7	0.332	32.4	22.94	4.172	0
307	4.40715	3.99955	0.7024	0.9584	43.1242	63.808	24.86	30.66	22.3	0	16.148	31.08	31.164	0
308	4.68622	3.58622	0.5744	0.872	32.1668	61.7985	11.216	15.904	20.3	0.104	13.28	25.628	24.856	0
309	1.87066	1.5748	0.3328	0.4624	9.70926	14.694	9.64	15.024	4.1	0	11.892	15.344	3.476	0
310	2.3209	1.54291	0.376	0.6816	10.5287	25.1773	16.324	15.8	2.6	0	23.996	21.388	5.184	0
311	4.04928	3.182	0.568	0.88	28.4739	54.1507	21.176	19.248	14.8	0	28.116	21.208	21.608	0
312	2.07672	1.81278	0.408	0.576	12.8607	19.5369	9.712	20.384	4.2	0	18.448	12.724	4.712	0
313	2.95467	2.31601	0.4112	0.6448	15.9713	29.9039	21.38	11.008	15.8	0	19.088	21.776	16.208	0
314	4.90984	3.54231	0.6624	0.9664	36.3561	71.4271	28.26	22.848	18	0	19.78	29.804	29.184	0
315	3.8651	2.96641	0.5904	0.9248	27.655	54.3127	32.248	24.28	10.8	0	25.016	26.692	16.948	0
316	4.47141	4.15658	0.7904	0.9664	50.0856	65.2316	14.52	35.328	20.8	0	21.864	30.236	23.816	0
317	1.95266	2.1262	0.3872	0.4416	14.0839	14.6546	5.748	20.436	5.1	0	13.452	14.42	4.152	0
318	2.17261	1.59267	0.3168	0.4272	9.42361	15.6174	2.292	12.628	8	0	7.196	9.188	8.744	0
319	2.22286	2.47636	0.36	0.44	15.0815	16.3473	1.52	7.104	20.2	0	8.54	5.168	14.256	0.172
320	2.99426	2.23145	0.3552	0.5584	13.6356	26.4943	4.308	9.56	16.2	0.22	7.38	9.968	22.916	1.404
321	1.8021	2.15992	0.4672	0.4432	16.8014	13.7245	5.736	21.64	5.9	0	13.624	12.508	6.704	0
322	2.36822	2.42903	0.4912	0.5744	19.4923	21.9367	4.476	26.904	4.1	0	6.548	18.736	13.816	0
323	3.26778	3.30628	0.52	0.6352	27.1855	32.3974	2.216	20.768	17.4	0	5.556	13.14	21.128	0.096
324	3.06598	2.37872	0.4528	0.6624	17.7953	31.7425	5.108	22.516	7.6	0	13.232	16.568	13.636	0
325	4.18616	3.40759	0.6304	0.8624	33.4568	54.8347	6.172	21.748	14.3	0	11.104	20.368	19	0
326	2.59653	1.87982	0.384	0.6144	12.601	25.373	11.368	14.64	3.9	0	11.144	20.376	9.404	0
327	2.56987	1.85238	0.384	0.6704	12.4469	27.2378	12.556	18.444	5	0	17.864	21.424	6.32	0
328	3.17653	2.44664	0.5056	0.776	20.134	38.0898	10.632	25.036	6.1	0	12.224	22.908	6.964	0
329	4.93197	3.93285	0.616	0.9344	37.4705	69.4321	8.456	22.256	16	4.38	10.236	26.992	18.94	2.26
330	2.92146	2.12601	0.384	0.6336	13.9833	29.1124	6.38	16.972	7.3	0	9.86	16.272	13.036	0
331	2.78304	2.1749	0.5088	0.8352	18.2267	36.034	41.076	23.028	2.2	0	41.424	32.012	2.604	0
332	2.98062	2.32293	0.5904	0.8304	22.0998	38.2378	23.004	28.82	1.8	0	25.044	26.048	4.96	0
333	2.58749	1.87021	0.3568	0.6288	11.8032	25.8366	9.456	17.972	6.7	0	15.672	16.656	7.672	0
334	3.72256	3.41484	0.5376	0.776	28.8898	44.2856	9.044	17.988	8.8	2.988	11.164	22.208	15.252	3.132
335	2.32578	2.03192	0.2816	0.3632	10.4125	14.3976	4.348	6.32	9.7	0	4.672	6.26	17.792	0
336	5.03229	3.99306	0.6	0.8816	37.0786	66.9176	8.084	13.384	26.4	0	11.472	17.812	33.396	0
337	3.56859	3.53849	0.5488	0.6928	30.4413	38.197	7.76	15.924	20.4	0	12.44	12.956	18.304	0.372
338	3.23269	2.28919	0.4592	0.7936	17.4168	39.559	6.232	22.016	6.5	0	15.2	26.436	10.8	0
339	2.72552	2.44877	0.4656	0.6352	18.7175	27.3608	6.016	18.384	8.2	0	10.724	26.292	7.836	0
340	3.13042	2.64391	0.6352	0.8784	26.6028	42.2539	35.272	31.604	7	0	34.5	31.26	4.892	0
341	1.59056	1.75786	0.3072	0.3552	9.94207	10.3069	6.66	7.092	13.6	0.108	7.456	11.756	6.144	0
342	4.20118	3.1563	0.6672	0.9728	32.8388	61.8062	28.044	29.572	11.8	0	22.004	32.18	23.676	0
343	4.66277	3.57482	0.7296	0.9696	40.1837	68.1539	21.208	39.664	16.9	0	19.244	35.228	32.944	0.024
344	2.04853	2.10281	0.3216	0.384	11.9344	13.5483	3	7.576	14.1	0	5.672	6.368	13.456	0
345	3.01531	2.85634	0.3616	0.552	17.1485	26.384	3.436	4.948	19.3	1.708	14.144	8.62	14.82	2.288
346	5.38357	5.15765	0.7056	0.9008	55.2602	72.9574	6.34	14.06	27.5	1.708	15.796	16.568	26.708	1.06
347	4.45453	4.27065	0.6816	0.8912	44.6097	60.0949	8.056	15.74	26.9	0	18.592	15.82	25.344	0.336
348	3.93339	3.37109	0.5376	0.696	28.5459	42.0766	3.272	16.94	19.5	0	5.972	14.8	21.132	0
349	4.43117	4.31591	0.5184	0.688	34.7614	46.6243	2.672	9.332	24.4	2.812	6.516	10.748	24.204	2.696
350	4.14379	3.94079	0.568	0.7632	34.7761	48.2897	3.128	15.212	18.1	1.616	12.976	12.396	19.352	1.94
351	2.55677	2.69639	0.5152	0.5472	22.3589	22.5034	7.384	19.364	8.2	0	7.732	18.032	20.012	0.44
352	2.6251	1.75572	0.3056	0.5632	9.89138	23.6643	5.284	14.052	6.3	0	15.804	15.308	10.012	0
353	4.88088	3.68326	0.5808	0.8864	33.3265	65.3083	11.668	18.156	16.6	0	9.536	18.912	33.516	0
354	1.96693	1.723	0.32	0.4704	10.108	15.575	4.048	13.94	5.6	0	10.188	15.536	7.62	0
355	5.09862	4.39423	0.744	0.9776	49.8509	74.9298	19.108	23.66	27.4	0.2	18.872	37.028	26.296	0
356	1.50315	1.52256	0.3072	0.3696	8.8851	10.1694	8.752	18.368	2.2	0	10.456	15.788	3.024	0
357	2.87381	2.57885	0.6	0.6736	24.6711	30.3518	12.716	23.732	5	0	8.596	22.216	12.192	0
358	3.5445	3.21793	0.7216	0.8432	35.9998	45.7481	29.288	27.512	10	0	22.196	25.38	15.26	0
359	4.11536	3.31362	0.7072	0.9872	36.3118	61.4519	23.812	36.032	5.4	0	15.168	39.692	18.048	0
360	5.02213	3.93149	0.7744	0.9744	46.5643	73.6014	22.932	28.744	18	0	17.416	26.768	34.316	0
361	3.48043	3.52607	0.44	0.5456	24.732	29.8126	9.048	9.44	16.2	2.812	12.34	7.856	17.036	3.068
362	2.37328	2.5717	0.4624	0.5232	19.434	20.2024	4.928	16.044	14.4	0	10.436	10.716	15.936	0
363	3.55869	2.76222	0.4032	0.6576	18.3311	36.265	4.964	7.748	17.1	2.12	18.18	13.284	17.632	0.804
364	2.13877	2.17952	0.3376	0.424	12.805	15.3059	3.696	10.256	12.8	0.056	10.744	10.908	14.516	0.12
365	2.09712	1.63172	0.248	0.4192	7.96296	14.9005	4.94	7.048	9.1	0	15.248	9.952	10.516	0
366	1.50678	1.71014	0.3344	0.3568	10.4079	9.90704	5.312	16.968	6.2	0	9.744	8.196	8.136	0
367	1.96318	2.15498	0.2224	0.2848	9.0538	10.2213	6.024	3.512	8	4.848	11.468	5.916	5.604	2.74
368	2.12829	2.32077	0.3712	0.4256	14.6425	15.2907	3.832	8.612	13.1	0.3	4.66	8.712	13.64	0.084
369	2.83968	1.93441	0.3264	0.6144	11.2782	27.5575	4.296	11.484	10	0.244	8.948	17.032	13.048	1.28
370	2.39706	1.92385	0.3728	0.5968	12.5331	22.9641	4.996	16.584	6	0	13.328	16.424	6.14	0
371	4.79504	4.51249	0.536	0.7584	37.4129	55.221	6.164	4.74	29	2.084	14.416	9.324	24.976	1.468
372	3.87488	2.92238	0.4448	0.8064	21.053	47.7364	8.708	12.592	16.8	0.056	13.872	17.672	22.832	2.056
373	1.91691	1.54682	0.2608	0.4416	7.94459	14.4237	6.388	12.768	5.7	0	13.488	15.576	4.66	0
374	2.74578	1.6781	0.3536	0.6992	10.7223	30.1186	12.94	16.736	4.3	0.34	12.272	23.596	7.856	0
375	2.50094	1.78753	0.4432	0.768	13.6301	30.1313	35.876	15.716	1.8	0	36.068	28.08	1.292	0
376	2.28491	1.55983	0.2912	0.5568	8.68758	20.6489	8.78	11.936	4.7	0	18.2	12.988	2.912	0
377	2.16291	1.69055	0.4304	0.624	12.6852	21.781	19.904	16.124	0.1	0	18.932	21.188	0.576	0
378	1.71054	1.58869	0.36	0.4864	10.4087	14.2117	20.564	14.324	4.6	0	21.944	16.496	3.56	0
379	2.31254	1.66229	0.3232	0.5728	9.90168	21.4149	8.552	14.188	4.8	0	15.088	18.596	1.792	0
380	2.2695	2.04797	0.3072	0.4896	11.2452	18.2934	7.128	12.976	6.3	0.268	11.792	14.22	6.892	0.32
381	3.2443	2.18962	0.3792	0.6544	14.1868	33.0901	6.404	10.368	12.6	0	5.956	15.012	17.932	0
382	2.08685	1.77273	0.3088	0.504	10.0503	17.4252	3.912	12.596	6.3	0	7.892	15.056	7.468	0.068
383	3.81834	2.99482	0.472	0.7408	22.7153	43.4071	4.972	11.26	15.7	0	12.448	15.716	19.084	0
384	2.71576	2.47196	0.392	0.5552	16.215	24.0933	5.18	16.676	9.2	1.388	14.476	16.94	9.292	0
385	3.37171	2.94494	0.3888	0.592	18.7883	31.2328	2.676	8.308	14.9	2.364	9.808	10.58	15.984	2.196
386	1.74651	2.22741	0.3888	0.4112	14.709	12.5471	6.8	17.436	7.2	0.388	15.176	8.052	3.16	2.784
387	4.29562	5.3224	0.5872	0.7152	47.7453	46.9691	3.112	11.124	28.9	7.1	5.348	12.424	25.244	1.752
388	3.52538	2.63248	0.4288	0.7152	18.5516	38.914	6.14	11.408	12.9	0	15.52	16.9	11.132	0
389	2.91301	2.81054	0.4576	0.6032	20.8517	27.7392	7.452	17.188	13.3	0	9.164	19.732	15.464	0
390	2.74942	1.95165	0.3312	0.5888	11.4975	25.7174	8.052	12.976	8.5	0.72	14.584	11.648	9.568	0.064
391	4.34467	2.79911	0.4976	0.8592	22.4124	56.6303	5.988	18.464	11.5	0	12.048	23.184	19.332	0
392	3.21334	2.38291	0.464	0.7184	18.2133	35.801	14.228	13.084	9.9	0	16.476	13.596	16.16	0
393	4.79114	4.26576	0.6032	0.848	39.6708	61.4549	6.664	22.592	14.4	3.892	10.48	24.372	16.48	4
394	2.16957	1.78601	0.368	0.5584	11.6564	19.7606	12.092	12.72	5.9	0	19.208	14.044	8.704	0
395	5.48096	5.66824	0.704	0.864	60.3956	71.2909	10.468	10.872	27.9	3.196	18.484	9.656	31.68	7.204
396	2.86749	2.30031	0.3824	0.6128	14.9082	27.7402	6.908	16	7.4	0.276	13.576	17.968	10.988	1.92
397	2.25218	2.0264	0.3776	0.5392	13.2344	19.8028	10.272	13.9	8.9	0	21.752	9.396	11.272	0.02
398	2.03162	1.66924	0.3792	0.64	11.3014	21.0583	25.472	12.104	3	0.748	28.548	14.468	1.408	0.36
399	2.72845	2.18492	0.3488	0.5056	13.1895	22.2174	6.58	12.224	11.1	0.464	8.82	11.156	14.416	0.78
400	1.56024	1.78633	0.3808	0.3456	11.9924	9.93044	13.788	14.252	6.2	0	10.736	9.664	5.18	0
401	3.84126	2.97039	0.5648	0.9376	26.5774	54.7093	17.648	22.012	14	0	30.08	24.98	18.772	0.072
402	2.82974	1.93543	0.4848	0.9088	15.7659	39.6497	37.72	20.564	0.7	0	36.028	22.652	1.68	0
403	2.26672	1.58946	0.4112	0.7616	11.6028	27.2889	39.116	12.852	0	0	40.576	15.196	0.416	0
404	2.83418	1.98808	0.4272	0.7936	14.4647	34.9345	17.972	16.44	3.4	0	27.984	19.588	5.024	0
405	3.12514	3.28595	0.632	0.8048	32.4124	38.8227	15.992	18.28	14.5	0	29.708	22.04	9.324	0
406	4.69282	3.83963	0.6832	0.9536	40.4038	67.4821	16.928	27.136	15.9	0.104	14.12	30.092	28.904	0.064
407	3.22757	2.2052	0.48	0.8464	17.5235	41.9915	17.812	18.468	5.2	0	24.672	24.184	9.42	0
408	3.95765	3.06072	0.6192	0.9248	29.7581	55.5643	25.54	20.752	13.2	0	16.684	28.924	17.184	0
409	2.33402	1.81466	0.432	0.6432	13.5087	23.9975	25.912	15.192	5.7	0	23.932	19.808	3.272	0
410	3.49046	2.74461	0.608	0.92	26.4465	49.0015	20.936	33.808	4	0	17.756	31.276	9.832	0
411	3.81491	3.05017	0.688	0.9712	32.7311	56.2223	36.624	27.812	5.1	0	27.6	28.088	13.456	0
412	3.94152	3.337	0.736	0.9824	37.9588	58.6659	32.644	32.984	10	0	20.712	35.828	12.488	0
413	3.3191	2.99267	0.5616	0.8144	26.6214	41.5712	18.896	17.004	14.8	0.776	28.088	20.528	10.912	0
414	2.45306	2.55976	0.2112	0.2784	9.95094	12.0319	7.264	1.616	3.9	7.12	3.884	1.04	7.024	12.364
415	2.58661	1.98522	0.3296	0.5808	11.6136	24.013	12.144	7.908	8	1.796	19.94	14.952	2.48	0
416	3.55802	3.31917	0.288	0.4144	16.0236	23.6057	1.992	4.456	8.6	7.86	4.96	5.16	8.784	12.868
417	1.61117	1.71798	0.216	0.208	7.47189	6.94607	2.244	5.584	6.6	2.94	2.992	0.036	6.608	6.14
418	1.84086	1.80944	0.288	0.3872	9.66577	12.4683	2.668	10.56	8.8	0.136	12.468	13.712	5.708	0
419	2.28467	1.75603	0.2736	0.4848	9.07109	18.2416	6.024	6.16	11	0.38	14.384	11.98	15.516	2.016
420	4.8979	4.21942	0.5728	0.8032	37.3864	59.5702	6.28	18.604	16.3	1.596	8.652	20.58	22.74	4.336
421	2.47243	1.8413	0.312	0.5728	10.4461	22.7541	7.2	8.464	11.5	0	19.284	16.304	4.64	0
422	3.20349	2.20632	0.4048	0.7088	15.1053	35.2479	13.364	7.596	12.6	0	22.068	8.904	13.584	0
423	2.70592	1.85467	0.384	0.76	12.4597	32.1167	16.02	12.44	6.7	0.556	20.936	19.644	5.292	0.088
424	3.27878	2.4665	0.3824	0.656	15.8375	33.4968	9.412	10.332	15.4	0	20.108	11.168	16.46	0
425	3.81917	2.87839	0.4032	0.7168	19.016	42.0758	13.22	9.236	15.9	0	15.344	15.508	17.332	0
426	2.60032	1.52704	0.3456	0.7024	9.76266	28.7531	16.76	15.2	2.2	0	21.424	21.476	7.764	0
427	2.9317	2.47151	0.4288	0.5488	17.5423	25.572	9.74	14.528	9.5	0	14.94	11.364	16.6	2.104
428	3.16867	2.15587	0.4736	0.8288	16.9755	40.447	11.956	18.56	5.7	0	19.028	18.8	12.656	0
429	2.87264	1.71314	0.304	0.7712	9.66103	34.4399	15.48	8.252	7.6	0	22.356	18.004	11.068	0
430	4.08963	2.59937	0.3776	0.7696	16.398	48.068	4.604	7.028	18	0	12.356	19.84	19.484	0.228
431	3.9999	2.31926	0.5232	0.9392	19.7891	56.9778	13.62	20.688	2.9	0	18.288	26.116	12.812	0
432	3.75995	2.3943	0.4336	0.7952	17.2263	45.7655	15.18	14.252	9.8	0	19.356	19.976	19.32	0
433	2.83886	2.6669	0.4176	0.5824	18.3307	26.2217	7.336	11.332	19.9	0	14.916	11.42	15.932	0
434	2.83547	1.58122	0.3408	0.7952	9.92548	35.0158	10.288	17.976	1.9	0	24.124	18.6	6.408	0
435	2.63374	2.06512	0.4016	0.6832	14.1729	28.3569	13.324	15.464	8.1	1.88	28.696	13.728	4.5	0.608
436	2.80098	1.7711	0.3312	0.5744	10.6231	25.5715	9.304	16.584	6.2	0	13.312	10.604	16.912	0.82
437	5.23171	4.84407	0.5872	0.7728	43.6383	61.1651	8.9	13.592	22	7.244	13.544	21.052	25.28	9.468
438	3.0747	3.05925	0.3536	0.5152	17.8636	25.2089	9.616	6.212	8.1	5.992	18.44	9.328	6.676	6.532
439	2.38325	2.03686	0.432	0.6272	14.9124	23.9029	7.908	20.344	5.3	0	19.664	13.944	4.956	0
440	3.48147	3.2616	0.376	0.5408	19.9781	29.5765	11.104	6.264	16.7	7.116	15.148	12.992	17.644	5.828
441	2.32184	2.51384	0.2912	0.3792	12.7498	14.9199	6.636	4.008	11.1	4.704	15.872	3.692	6.456	1.8
442	2.15587	1.62974	0.3088	0.576	9.40468	20.2036	12.832	10.372	3.3	1.06	27.3	7.82	4.288	1.112
443	4.25458	3.56652	0.5376	0.7328	30.0822	47.6348	15.508	9.008	24.9	0.104	13.064	14.644	25.028	0.068
444	5.2499	4.98405	0.6592	0.9072	50.0874	71.688	8.712	14.608	30	1.024	10.956	21.828	34.124	0.116
445	2.39022	2.43213	0.496	0.6192	19.6853	23.6873	12.564	24.284	6.6	0	25.92	12.016	3.948	0
446	5.37813	5.98359	0.6112	0.744	55.5224	60.5548	5.396	3.668	31	6	15.116	4.892	22.332	3.936
447	2.94541	2.51599	0.5072	0.6544	20.7056	30.2301	14.252	18.716	7.2	0	15.816	21.352	16.524	0
448	3.84054	3.11	0.7136	0.9744	34.4972	56.766	27.948	34.42	4.2	0	22.412	38.344	10.864	0
449	1.95064	1.67374	0.3504	0.56	10.6215	18.0187	20.18	15.664	5.4	0	23.44	15.492	3.348	0
450	1.85645	1.98004	0.3584	0.456	12.4225	14.4242	22.268	14.768	8.5	0	26.12	11.816	8.412	0
451	3.41165	3.03415	0.5712	0.8272	27.3879	43.3119	21.864	21.764	7.8	0	26.676	19.216	9.672	0.196
452	2.18029	1.78672	0.2896	0.5056	9.61189	18.1648	12.94	9.616	8.3	0.456	23.78	10.808	4.096	0.512
453	2.31139	1.82802	0.3648	0.6192	11.7969	22.9735	20.8	11.516	5	0	27.408	12.82	7.136	0
454	3.73475	3.7819	0.3808	0.5664	23.1042	32.9774	16.808	8.604	11.6	7.384	14.932	10.1	11.3	6.876
455	2.12176	1.69492	0.2672	0.5008	8.66799	17.5832	26.16	4.252	6.4	0.112	29.036	8.364	10.648	0.788
456	4.00762	4.09002	0.6416	0.7344	40.4172	45.0823	20.848	19.416	22.7	0	18.328	15.708	23.704	0.092
457	2.93366	2.04252	0.4928	0.8016	16.764	36.4321	47.976	12.244	2.8	0	19.488	26.856	7.248	0
458	2.44362	1.67354	0.3024	0.5648	9.44584	22.227	5.124	14.944	5.3	0	17.048	16.084	7.848	0
459	2.77949	2.10742	0.2784	0.4384	10.6248	19.8636	9.296	3.856	12.9	0	15.388	9.332	19.256	2.204
460	3.13192	2.38587	0.3264	0.5056	13.4329	25.2003	25.052	4.844	15.7	0	17.24	5.468	15.404	0
461	3.15342	2.67074	0.5104	0.7808	21.9782	38.0489	19.488	22.648	4.4	3.876	28.188	23.548	9.42	1.668
462	3.23413	2.72519	0.3648	0.5776	16.5826	29.3609	18.504	9.132	12.7	4.624	21.236	14.956	12.516	1.952
463	1.70451	1.62146	0.3824	0.5072	11.1123	14.6872	16.776	13.86	2.1	0.604	26.216	13.816	1.992	0
464	2.53221	1.85907	0.3744	0.7008	12.2235	27.9943	13.104	16.9	5.5	0	19.74	28.54	6.5	0
465	3.12194	2.02362	0.2992	0.672	10.8991	32.7227	14.24	8.416	7.5	2.072	25.672	16.116	15.416	1.068
466	3.70115	2.90785	0.5712	0.8512	26.333	48.1124	29.772	15.8	10.7	2.28	22.096	16.248	16.088	1.764
467	4.22195	3.08676	0.5488	0.936	26.8163	59.8298	32.48	12.136	20.1	0.592	18.464	36.272	17.044	0.436
468	3.1676	2.25095	0.4896	0.7392	18.1606	36.284	18.316	18.672	5.1	0.852	12.076	23.928	9.296	0.392
469	3.64413	3.45091	0.4464	0.5888	24.5714	33.4205	7.164	10.116	10.7	3.98	10.044	13.236	9.164	7.624
470	4.06363	2.69828	0.2944	0.768	13.6614	47.6803	4.904	2.092	18.5	3.924	29.776	15.332	15.244	0.604
471	4.59082	4.33855	0.52	0.72	35.0346	50.3785	16.572	9.888	21.6	7.24	13.936	14.552	17.708	8.604
472	3.10856	2.4563	0.4384	0.6992	17.7918	33.8276	13.144	18.376	8.2	0	22.864	14.944	16.108	0
473	3.20714	2.84039	0.4704	0.7296	21.583	36.2611	10.868	14.5	14.6	0.28	17.552	16.056	12.324	0.148
474	1.98042	2.02443	0.408	0.4816	14.1234	15.9922	24.328	6.752	8.2	0	23.916	9.672	7.048	0
475	1.97456	1.63638	0.3072	0.4656	9.39638	15.4889	9.076	12.056	6	0	17.2	10.616	7.5	0
476	1.7223	2.9324	0.6544	0.4608	30.1056	13.6506	35.716	24.436	7.1	0	19.696	18.272	3.04	0
477	2.81506	3.73471	0.568	0.368	33.0645	17.1937	27.752	6.464	13.9	4.94	7.672	5.6	12.204	2.92
478	4.14394	2.96265	0.5104	0.816	24.1568	51.4907	8.272	16.676	14.2	0	7.844	20.572	21.696	0
479	1.99768	1.56267	0.296	0.4912	8.80936	16.3941	4.98	12.112	7.4	0	9.248	13.348	11.08	0
480	2.36806	1.60103	0.3264	0.56	9.68708	21.4367	13.028	14.88	3.9	0	17.04	18.956	8.148	0
481	2.56995	2.87002	0.5584	0.5952	25.4799	24.4127	8.12	22.288	10	0	13.04	20.768	12.268	0
482	1.85182	1.63478	0.3136	0.4128	9.54218	13.2236	3.32	15.012	8.3	0	8.364	12.38	6.812	0
483	6.27422	4.85395	0.6928	0.952	51.2182	89.3862	6.312	15.484	29.4	1.792	8.196	17.136	38.248	2.516
484	2.0088	2.47565	0.4128	0.4272	16.9891	14.5941	6.232	11.008	17.1	0	11.96	7.424	12.412	0
485	2.59014	2.52107	0.4208	0.528	17.5582	22.0433	7.536	14.672	11.7	0	9.396	12.472	9.996	0
486	1.55165	1.55707	0.2208	0.3472	7.07296	9.92333	5.088	9.596	12.7	0.136	6.572	16.056	5.772	0.408
487	2.66294	2.6849	0.3184	0.3712	14.546	16.4998	1.396	7.892	16.6	4.792	3.508	8.888	12.68	4.688
488	4.9491	4.09186	0.7632	0.9824	47.7102	73.1398	29.48	33.716	21	0.148	26.324	30.592	26.988	0.124
489	4.20426	3.1646	0.672	0.9744	33.1419	61.9483	30.876	27.924	11.2	0	17.848	35.496	20.672	0
490	4.28162	3.6531	0.616	0.8144	34.9507	53.0334	23.116	17.912	21.3	0.436	18.18	18.844	26.848	1.012
491	4.6532	2.52561	0.488	0.8624	20.0678	60.7243	23.92	21.476	10.9	1.472	22.748	25.964	29.596	4.812
492	3.23566	1.68841	0.3216	0.8032	9.98562	40.0477	25.144	8.332	8.1	0	35.168	28.488	9.524	0
493	4.06146	3.44907	0.5456	0.8336	29.5624	51.5518	20.28	15.14	18.1	0.444	19.58	18.716	21.2	0.452
494	5.80626	4.83756	0.768	0.96	56.3716	83.5512	14.904	26.332	33.1	0.428	14.12	22.94	42.08	0.26
495	5.68576	4.99235	0.8048	0.9968	60.7963	84.9192	10.176	21.184	31.6	0	6.424	15.948	54.08	0
496	3.19392	2.8037	0.4608	0.672	20.9371	33.43	11.676	16.224	16.3	0	8.232	19.476	17.508	0
497	4.28806	3.53569	0.5376	0.8288	29.8398	54.013	20.072	15.364	17.1	0	18.84	16.828	22.592	0.484
498	3.86152	3.383	0.5104	0.7264	27.294	43.0617	26.88	12.364	14	0	17.64	12.048	20.336	0.696
499	3.23846	1.92087	0.4288	0.9232	14.0898	45.763	38.688	21.32	3	0	37.528	41.648	6.288	0
500	3.19384	2.1497	0.5056	0.8992	17.9387	44.0398	34.264	30.096	2.5	0	27.136	30.324	6.384	0
501	2.35395	1.91475	0.4176	0.648	13.7378	24.3502	18.028	18.336	2.1	0	18.72	18.18	7.696	0
502	2.5252	1.64023	0.3936	0.848	11.4859	33.3577	41.408	13.332	0.2	0	39.032	21.304	0.44	0
503	3.16898	2.6644	0.6848	0.912	28.7255	44.3061	26.688	27.06	3.3	0	22.836	28.688	4.5	0
504	3.75643	3.01972	0.4544	0.632	22.11	36.7603	7.816	11.932	17.5	0	8.8	10.504	27.396	0.208
505	1.67939	2.69793	0.4976	0.424	21.6762	12.4578	16.188	23.376	10.7	0.06	28.504	13.72	4.36	0
506	3.34274	2.80626	0.4464	0.648	20.3635	33.7193	2.228	9.292	23	0	9.384	12.492	20.42	0.132
507	2.08125	2.12518	0.4032	0.52	14.5753	17.8709	4.912	17.904	11.7	0	7.804	18.636	9.352	0
508	2.81941	2.44385	0.488	0.72	19.4844	31.7289	8.148	18.688	10.1	0	13.808	18.628	7.036	0
509	3.0347	2.57052	0.3168	0.552	13.9534	26.5405	5.216	6.908	10.7	2.984	13.796	9.22	14.908	2.376
510	2.08517	1.97586	0.4192	0.4752	14.1572	16.5347	8.752	13.052	7.7	0	13.452	9.936	11.232	0
511	2.13085	1.8226	0.3728	0.5584	11.9812	19.4445	27.552	16.636	5.7	0	33.712	14.732	9.58	0
512	4.94989	3.78158	0.616	0.928	36.108	69.2137	22.444	17.296	19.2	0.496	22.028	23.072	31.144	1.224
513	2.52094	1.55347	0.312	0.752	9.13298	29.7661	30.728	10.728	0.7	0	27.74	15.296	1.02	0
514	4.13411	3.87322	0.6032	0.7904	36.2085	49.8259	8.624	14.696	25.7	0	10.268	14.992	31.824	0.024
515	3.3359	2.87547	0.5264	0.744	24.1789	38.3372	12.196	22.944	9.3	0.688	14.592	25.148	15.412	1.372
516	2.33934	1.93786	0.4016	0.592	13.4256	22.2962	5.616	17.692	7.1	0	13.5	19.26	5.828	0
517	2.2551	2.53964	0.448	0.5408	18.6825	19.8786	7.224	11.976	16	0	15.188	16.652	9.064	0
518	3.9721	2.58845	0.5264	0.904	21.9697	54.5516	28.004	16.076	11.8	0	17.544	27.04	21.804	0
519	2.45546	2.19353	0.3344	0.5024	12.7715	20.0843	5.824	10.22	10.5	0.336	7.008	15.384	9.288	0.444
520	3.74291	3.34694	0.5072	0.7072	26.8683	40.751	6.844	12.192	21.9	0	13.556	15.596	21.948	0
521	2.66522	2.25045	0.424	0.5968	15.9983	25.3042	4.776	17.172	9.2	0	7.184	19.972	17.128	0.152
522	2.49298	2.77783	0.4192	0.4272	19.0731	17.6186	7.736	11.168	15.8	1.548	9.132	7.804	15.812	2.62
523	2.96291	2.55295	0.568	0.7248	23.2493	33.4476	13.62	27.772	6.2	0	11.112	30.1	9.464	0
524	3.5369	3.2684	0.48	0.6416	24.9858	35.228	5.208	14.116	18.4	1.088	10.992	12.004	23.42	1.24
525	2.71522	2.02475	0.3536	0.5488	12.5147	23.8348	6.888	12.948	11.1	0	7.22	11.772	19.42	0.192
526	2.83134	2.34613	0.3568	0.5376	14.2862	24.3029	6.692	12.008	10.2	0.848	9.428	16.844	17.24	1.928
527	2.56381	1.66277	0.336	0.6384	10.2152	25.9788	3.144	16.836	6.3	0	15.632	15.02	14.776	0
528	2.89963	2.83294	0.3984	0.5088	18.5492	23.6187	3.052	10.2	16	1.936	9.052	10.308	16.092	3.26
529	5.63229	4.99059	0.584	0.8448	44.6628	71.6215	0.792	5.04	31.3	2.192	6.688	10.208	33.62	1.896
530	2.18104	1.52837	0.224	0.4272	7.05181	15.67	1.66	12.14	3.8	1.592	10.06	14.192	8.432	0.776
531	2.47722	2.31025	0.4176	0.496	16.1529	20.0123	10.604	16.5	7.9	0	13.192	10.288	10.52	0
532	2.13152	1.82085	0.3664	0.496	11.8012	17.5051	9.632	16.312	4.2	0	8.808	13.264	8.712	0
533	1.99906	1.83253	0.3744	0.4736	12.0782	15.8896	5.772	17.644	5	0	7.656	16.384	10.232	0.06
534	3.33562	3.1003	0.4592	0.5712	22.8631	29.9059	6.412	9.9	22	0.048	5.204	13.284	22.672	0.616
535	3.09349	2.14626	0.3344	0.568	12.5404	27.7388	6.036	6.296	14.8	0	5.916	10.104	23.5	0.024
536	1.99438	1.96911	0.2848	0.416	10.246	14.1774	6.112	9.58	5	1.9	12.052	6.78	6.588	2.688
537	4.50686	3.27418	0.5008	0.9104	26.0222	62.0421	21.08	10.868	11.6	5.936	21.112	23.256	16.372	1.708
538	2.2411	1.87628	0.3584	0.5632	11.8787	20.502	3.656	17.556	5.9	0	13.844	15.552	5.564	0
539	5.35686	4.86123	0.5408	0.696	40.4874	56.5635	4.712	9.904	20.7	13.492	9.808	10.412	16.312	15.612
540	4.53944	4.11081	0.576	0.7792	36.6691	53.7671	7.144	14.352	26.6	0.268	7.384	17.796	20.32	0.136
541	4.2019	2.77078	0.3936	0.7232	17.9926	46.4805	4.976	14.148	9.8	3.9	6.716	15.424	26.72	4.228
542	3.1685	2.72146	0.4032	0.592	18.0908	29.4738	5.184	13.248	7.5	4.1	9.816	17.368	11.788	2.288
543	4.63082	3.84103	0.5424	0.7984	32.5097	56.1084	3.392	17.244	21.6	0.408	6.472	16.688	26.032	0.828
544	1.54586	1.75506	0.2944	0.376	9.601	10.5449	5.04	10.028	12.2	0	6.072	13.16	9.148	0
545	2.65245	2.88358	0.4256	0.4912	19.9911	21.097	4.604	16.512	13.9	1.336	7.7	8.268	12.364	5.776
546	2.4689	1.68843	0.2816	0.4784	8.99815	19.3166	4.024	8.94	9.5	0	7.216	8.828	15.016	0
547	2.28381	2.22192	0.4448	0.5088	16.4972	19.037	3.412	19.416	8.6	0	4.112	18.432	11.748	0
548	6.04096	5.23775	0.6592	0.9344	52.5329	84.5844	6.52	18.44	31.8	1.472	8.628	18.356	41.048	0.896
549	5.3353	4.31887	0.7488	0.96	49.3342	76.9401	10.728	24.196	25.3	0	8.408	20.472	37.072	0.056
550	4.73528	3.95049	0.6432	0.9136	39.2006	65.3045	20.58	19.804	22.6	0	19.656	18.484	28.46	0.052
551	3.8365	3.39424	0.648	0.8736	34.2073	51.0537	16.768	47.648	13.1	0	14.328	28.868	15.048	0
552	4.5961	3.4481	0.6768	0.968	36.1697	67.1012	22.7	28.404	7.4	0	11.028	36.072	22.636	0.148
553	2.58806	2.34615	0.4304	0.5888	16.8112	24.3281	5.816	18.86	10.3	0	16.064	13.584	6.604	0
554	2.90499	2.16508	0.3472	0.7152	13.0376	32.426	3.812	11.74	10.9	0	14.128	21.192	8.668	0
555	2.5411	2.07626	0.2672	0.4688	10.1579	19.465	2.5	3.616	13.3	1.668	19.46	5.984	12.78	2.088
556	2.72285	2.08174	0.2048	0.4608	8.27988	20.3923	1.916	4.92	10.7	3.892	13.568	8.76	6.256	0.584
557	2.74746	2.17045	0.384	0.5648	14.2328	24.7363	3.448	11.316	8.9	0	5.68	17.168	16.952	0
558	2.19771	2.1568	0.3936	0.512	14.459	18.4993	2.352	12.38	12.6	0	13.052	8.82	10.8	0
559	4.22934	4.17202	0.48	0.6096	31.3281	39.7453	4.428	7.336	25.5	2.98	11.972	10.568	29.424	3.96
560	2.21584	2.02622	0.3808	0.5328	13.3282	19.309	1.776	16.372	8.6	0	8.296	14.94	8.28	0
561	3.86152	3.8651	0.4304	0.5184	26.3707	31.3171	2.228	5.82	24.2	2.108	7.064	5.52	14.624	5.444
562	2.61363	2.9847	0.4064	0.4528	19.7825	19.3507	3.848	10.536	12.4	3.944	5.608	9.448	11.144	2.844
563	3.09797	2.51372	0.4736	0.6688	19.4537	32.3422	4.412	20.02	12.2	0	17.1	15.332	14.052	0
564	2.30106	2.98731	0.4576	0.5648	22.0345	21.0496	1.288	17.212	16.8	0.176	8.904	18.912	8.152	0.472
565	2.1357	1.75696	0.2736	0.448	9.07481	16.0364	3.568	7.216	9.7	2.72	8.476	9.1	13.58	1.448
566	2.50067	2.33397	0.464	0.5792	17.8813	23.2247	2.08	21.832	10.8	0.352	6.708	15.224	12.764	0.764
567	2.85208	2.3397	0.3536	0.5808	14.1431	26.2676	5.908	5.812	14.3	0.08	18.34	13.252	15.284	0.24
568	3.26072	2.46614	0.384	0.6448	15.8931	32.7895	3.636	14.756	10.8	0	9.36	17.324	18.708	0.42
569	2.09549	2.11295	0.4096	0.5328	14.7009	18.3713	14.736	16.724	8.1	0	12.084	15.396	4.372	0
570	2.05474	2.1601	0.3664	0.4048	13.6188	14.2081	6.848	7.676	15.1	0	5.852	11.156	11.672	0
571	2.40264	2.31649	0.368	0.5104	14.5109	19.9773	3.992	13.788	11.1	0.94	9.4	16.524	9.832	0.736
572	3.11826	2.77969	0.4784	0.6352	21.4907	31.0086	4.496	18.548	14.7	0	7.188	17.136	17.624	0.044
573	3.27138	2.05163	0.3136	0.64	11.4537	32.6604	5.832	3.552	15.8	0	11.764	14.632	18.292	0
574	3.80467	3.99336	0.5152	0.6512	32.1296	38.2742	18.964	8.68	27	5.76	20.712	11.448	21.472	5.052
575	2.17498	3.07635	0.4752	0.3408	23.422	12.8844	3.888	12.34	16.2	1.956	4.316	7.956	9.808	2.804
576	5.73418	5.03304	0.7344	0.992	56.094	85.2225	13.316	31.42	32	2.904	8.448	30.268	41.496	6.312
577	2.90723	2.74362	0.4416	0.6336	19.762	28.9805	2.064	17.332	13.6	0	6.6	20.408	14.972	0
578	2.47926	2.26211	0.4592	0.6144	17.2349	24.3194	13.044	17.748	7.6	0	13.244	24.732	10.132	0
579	4.17901	3.14526	0.5776	0.832	28.6103	52.8869	16.176	21.224	11.4	0.596	19.176	21.32	24.608	0.696
580	5.92498	5.15125	0.7872	0.9984	61.3405	88.5446	5.448	26.704	32.2	0.072	3.652	24.744	42.424	0
581	4.12094	3.61474	0.5536	0.7648	31.3069	48.1311	8.928	20.408	18.2	2.744	15.416	20.348	17.296	0.9
582	3.68603	3.25033	0.5168	0.7552	26.608	42.75	11.168	16.696	11.6	0	13.68	21.168	15.868	0.448
583	2.7321	2.0876	0.4048	0.6368	14.4026	27.4858	7.508	14.512	11.8	0	13.792	18.056	7.3	0
584	2.12099	2.30067	0.3392	0.352	13.4569	12.9627	5.26	11.94	11.1	2.216	7.848	4.352	11.48	2.364
585	2.9389	1.97719	0.4224	0.7072	14.2579	32.4368	12.74	14.916	7.5	0	18.608	19.82	6.492	0
586	2.48802	1.93835	0.3568	0.5824	12.1587	23.234	11.28	16.48	5.2	0.58	17.352	17.188	10.056	2.136
587	4.08824	3.46006	0.5296	0.7584	28.8405	47.3828	8.788	10.732	17.9	0	13.472	17.26	20.356	0.312
588	3.59598	3.59089	0.5264	0.7456	29.6857	41.2508	16.104	17.312	6	3.804	18.784	18.172	8.636	4.4
589	1.82142	1.60895	0.2464	0.336	7.84274	10.9946	1.984	6.36	7.3	0	6.96	8.732	14.028	0
590	2.78936	2.38527	0.456	0.6208	17.9503	27.3664	3.872	19.704	10.3	0	7.932	18.996	14.928	0
591	2.17027	1.83954	0.3648	0.5552	11.8583	19.6648	15.496	14.944	8.8	0.056	16.196	18.048	10.804	0
592	3.58725	3.07293	0.4976	0.7008	24.4047	38.8057	11.892	17.588	13.3	0.048	14.688	17.556	16.044	0.084
593	4.06	3.30142	0.5232	0.7744	27.3031	48.0195	7.172	14.704	19	0.056	9.564	16.672	22.82	0
594	2.08322	1.81618	0.2768	0.392	9.39671	13.9867	3.276	12.684	10.2	0.748	9.04	9.672	11.48	0.616
595	2.10208	1.78103	0.3728	0.5456	11.7546	18.8161	9.976	19.732	3	0	15.456	17.364	2.528	0
596	3.33816	3.19316	0.432	0.5328	22.2166	28.0527	4.384	13.216	13.3	4.588	9.164	10.048	14.912	3.472
597	5.44602	4.99714	0.6576	0.7904	50.0967	64.9884	7.152	12.372	21.4	7.7	13.484	10.768	22.428	8.508
598	4.09432	3.52496	0.6016	0.7888	33.0543	49.2703	6.052	20.136	12.3	2.22	10.676	21.488	22.952	0.572
599	2.46379	1.67006	0.3648	0.6512	10.9543	25.5062	14.408	13.928	4.2	0	24.808	20.06	5.576	0
600	2.17979	1.89983	0.2944	0.4592	10.2242	16.6822	2.192	11.268	11	0.448	8.72	13.732	11.888	0
601	2.30229	2.13276	0.384	0.5824	14.0212	21.6523	4.74	15.296	9.4	0.796	16.368	18.956	5.328	0.56
602	2.11182	1.79208	0.2912	0.4672	9.67651	16.4728	5.032	10.288	10.9	0	11.152	12.728	10.968	0
603	1.66942	1.74484	0.2816	0.32	9.23043	9.85726	2.468	11.528	10.5	0	9.568	7.064	10.988	0
604	1.72446	1.87597	0.3104	0.4128	10.5604	12.4548	1.244	10.164	8.9	0	11.212	11.576	3.932	0
605	2.61419	3.3349	0.4736	0.512	25.1405	21.6173	2.544	12.552	15.9	1.244	10.548	11.88	15.212	0
606	2.1515	2.35419	0.3616	0.4272	14.4934	15.4855	1.48	10.572	15.2	0	11.628	5.72	14.468	0
607	1.63386	1.84812	0.3632	0.3808	11.8609	11.1434	3.544	17.964	6.1	0	8.292	13.696	6.244	0
608	2.60214	2.41763	0.3152	0.408	13.1886	17.57	4.868	9.392	14.1	0.932	7.876	9.068	12.88	0.492
609	1.70594	1.55773	0.2976	0.472	8.82442	13.8198	7.596	13.624	5.9	0.436	16.324	12.644	2.468	0.024
610	2.47882	1.9051	0.336	0.5584	11.4058	22.2857	5.952	12.044	8.8	0	14.94	14.56	13.9	0
611	2.90259	2.6887	0.4736	0.6336	20.6655	28.9375	16.576	15.98	8.2	2.716	16.26	18.512	9.136	0.72
612	1.68802	1.89913	0.336	0.4144	11.3764	12.2744	6.484	15.4	8.6	0	12.804	14.48	7.292	0
613	1.6241	1.97062	0.3888	0.4448	13.2491	12.609	5.044	21.88	4.1	0	8.752	16.876	7.664	0
614	1.92082	2.50826	0.3872	0.4592	16.247	14.9433	8.232	6.592	15.6	0.46	11.912	7.992	14.236	0
615	3.27342	2.52253	0.32	0.5408	13.8491	27.9313	3.016	3.612	15.1	3.42	8.9	8.356	22.188	5.024
616	2.20155	2.32593	0.4304	0.5152	16.684	18.631	2.628	17.412	11.8	0.172	11.184	14.916	9.336	0
617	2.42806	3.24547	0.544	0.4656	27.8621	18.5765	7.672	18.38	12	2.252	12.76	8.54	13.364	6.552
618	2.96909	2.49623	0.3968	0.52	16.5293	24.6217	3.376	12.732	14.6	0	8.176	12.992	15.504	0
619	2.15709	1.75122	0.2656	0.4464	8.84699	16.126	2.184	10.028	11.3	0	9.524	10.208	17.136	0
620	5.05432	5.53723	0.616	0.704	51.9218	54.0758	3.224	16.496	19.9	10.008	6.992	8.004	22.92	13.38
621	1.56461	1.61093	0.2816	0.336	8.67903	9.73289	4.28	11.288	9.4	0	6.62	6.528	9.204	0
622	1.60467	1.67202	0.3456	0.3808	10.4953	10.9809	3.9	15.2	5.9	0	5.248	11.12	5.352	0
623	1.95	1.67032	0.3216	0.4608	9.90055	15.1849	3.708	16.92	4.7	0	10.636	16.24	6.632	0
624	4.27907	3.54897	0.4832	0.752	27.1212	49.0986	7.852	12.852	15.2	1.96	11.468	16.156	16.336	2.036
625	2.26779	1.67537	0.32	0.5776	9.8851	21.1993	17.444	14.288	6.7	0	18.68	15.552	8.476	0.34
626	1.7375	1.58463	0.4016	0.5056	11.3513	14.8912	9.096	18.612	0.4	0	13.908	18.42	1.168	0
627	2.86141	2.10114	0.4464	0.8256	15.7608	36.5894	13.868	19.68	2.2	0	18.624	27.28	4.124	0
628	2.1184	2.04907	0.4128	0.4848	14.4142	17.063	12.08	13.972	9.1	0	13.46	14	9.876	0
629	4.04126	3.65928	0.5424	0.784	31.0682	48.3746	9.736	11.748	24.1	0	13.588	21.4	18.08	0
630	2.30266	2.19932	0.528	0.6704	19.0259	24.6184	24.896	21.64	1	0	38.796	20.132	4.252	0
631	7.08102	7.21308	0.6016	0.728	65.498	77.424	9.792	15.3	14.5	24.976	15.772	16.752	10.32	20.32
632	1.8996	2.12909	0.4944	0.5264	17.4376	16.6674	24.516	18.364	5.9	0	19.792	16.548	4.348	0
633	2.98974	3.63868	0.696	0.7264	39.0773	33.8019	13.132	22.724	15.5	0.32	16.828	19.304	10.648	0
634	2.13189	2.70012	0.448	0.456	19.7338	16.2608	2.408	15.576	14.6	0.848	9.664	15.008	10.5	0.132
635	2.57762	2.20998	0.4432	0.5712	16.3679	23.5749	6.376	17.3	7.3	0.968	8.62	22.744	7.424	0.536
636	2.50269	2.5044	0.448	0.5264	18.4517	21.3095	6.224	18.308	9.2	0	17.24	11.792	16.276	0.056
637	2.11488	1.98413	0.36	0.5216	12.4903	18.176	4.576	15.128	10	0	10.372	14.152	8.644	0
638	1.61843	1.68074	0.328	0.456	10.1068	12.8372	5.188	21.136	4.2	0	11.124	17.288	2.096	0
639	1.96824	1.91756	0.3824	0.4672	12.768	15.492	6.896	13.536	7.7	0	11.236	14.64	3.024	0
640	3.24994	3.35535	0.3808	0.4992	20.7291	25.7687	3.552	6.184	13.9	4.484	10.404	9.848	10.944	3.98
641	2.66944	2.07424	0.3248	0.536	11.8971	22.9678	4.3	11.96	10.7	0.58	9.904	11.844	13.068	1.124
642	4.43046	3.04848	0.4624	0.8368	22.6577	56.257	7.372	12.82	16.1	0	16.784	16	23.064	0
643	3.72701	2.46196	0.4704	0.7968	18.98	45.4696	8.444	17.244	7.2	0	13.188	19.56	19.228	0.912
644	2.80706	2.51269	0.5328	0.7104	21.6217	31.2048	7.852	27.856	4.3	0	13.8	24.148	8.204	0
645	2.47843	1.95737	0.2592	0.4208	9.46444	17.2958	2.656	5.024	17.1	0	6.384	5.864	12.348	0.236
646	2.13112	1.89271	0.336	0.44	11.3449	15.7571	9.208	10.048	7.5	0.992	8.72	9.772	11.004	0.868
647	1.96222	2.25737	0.4592	0.4576	17.2031	15.1754	8.088	18.568	7.3	0	10.616	14.588	7.748	0
648	2.83227	2.31441	0.3392	0.5584	13.525	25.1717	5.632	13.344	10.1	1.068	12.636	19.476	10.348	1.116
649	3.79498	3.62205	0.5152	0.72	29.3323	41.9998	6.052	8.62	24.2	0.46	12.268	13.308	18.18	1.716
650	3.62646	3.10881	0.5984	0.768	29.248	42.7709	7.052	23.188	13.8	0	15.204	12.74	18.42	0
651	5.18709	4.26213	0.5088	0.8048	33.7555	63.088	11.268	5.188	27.2	4.108	9.844	13.028	25.42	3.908
652	2.97101	2.71421	0.448	0.6208	19.8261	29.0154	2.424	15.78	13.1	0	10.424	16.328	14.156	0
653	2.35149	1.55556	0.296	0.6032	8.77858	22.7864	6.86	12.216	6.9	0	14.56	15.992	5.508	0
654	4.52389	2.73719	0.5376	0.944	23.5628	64.4915	14.7	21.856	11	0	18.024	24.208	18.796	0
655	2.88341	1.99054	0.4032	0.6624	13.7815	29.9741	11.632	15.568	6.4	0	14.568	22.596	14.288	0
656	2.27197	2.06243	0.3648	0.4928	13.0473	18.4174	8.292	12.428	9	1.276	11.352	14.9	9.692	0.816
657	1.88002	1.8702	0.448	0.536	14.2971	16.7806	17.764	18.192	3.9	0	21.428	18.04	2.78	0
658	3.18846	2.52859	0.5664	0.8208	22.9879	40.3139	29.788	27.296	4.8	0.4	22.092	23.912	13.248	2.576
659	2.55058	2.09172	0.5424	0.7888	18.6356	31.4645	39.224	17.904	1.3	0	24.668	25.036	1.664	0
660	2.91901	1.97428	0.3072	0.648	10.9142	29.7043	12.276	12.24	2.7	3.372	23.568	18.52	6.172	10.328
661	6.69651	6.49611	0.7216	0.8736	70.5896	87.5878	12.072	16.556	24.7	11.632	8.784	20.724	24.836	15.644
662	3.90427	3.16473	0.6032	0.8944	29.9594	53.1069	13.584	27.408	11.1	0	17.568	25.564	12.628	0
663	2.21685	2.15666	0.4144	0.5552	15.1141	20.0429	8.396	20.104	9.4	0	24.288	18.848	9.96	0
664	2.61066	1.96105	0.384	0.5856	13.0571	24.4005	17.392	14.416	7.2	0.708	22.332	12.86	12.612	0.928
665	2.49954	2.57111	0.5424	0.592	22.4377	23.6829	25.188	15.736	8	0.244	13.62	18.384	10.336	0.352
666	2.30413	1.89979	0.408	0.6192	13.3798	22.9078	16.38	15.584	7	0	17.86	19.428	3.86	0
667	2.11768	1.69824	0.4272	0.6704	12.6541	22.8051	28.756	11.528	1.4	0	33.832	13.72	2.16	0
668	3.02378	2.81775	0.5408	0.7552	24.3279	35.4369	19.504	21.288	12.6	0.096	30.564	17.216	8.892	0
669	4.60733	3.74049	0.7696	0.9744	44.139	67.6913	17.24	32.632	14.2	0	12.62	31.792	24.552	0
670	4.77664	4.54308	0.6944	0.8112	48.1753	58.7048	8.252	17.912	31	2.136	5.288	17.996	35.284	2.608
671	1.71512	2.13694	0.416	0.4416	15.0446	13.1207	10.736	14.616	7.6	0	17.996	15.428	4.26	0
672	1.99662	2.44597	0.5216	0.5776	20.7013	18.909	16.836	20.428	5.4	0	28.264	16.86	3.06	0
673	3.61946	4.16128	0.7136	0.7632	45.4668	42.4383	11.788	21.62	18.2	0	10.868	18.392	20.596	0
674	1.90075	1.79356	0.4208	0.5936	13.0817	18.544	19.464	18.216	2.3	0	32.756	12.108	4.648	0
675	1.78963	2.22099	0.496	0.5056	18.154	15.2766	13.064	14.388	3.6	0	28.284	10.024	3.372	0
676	4.0264	3.53242	0.6768	0.936	37.0041	57.1534	19.104	30.428	14.7	0	17.576	31.96	16.556	0.26
677	1.58675	1.95936	0.4512	0.5232	14.9729	14.1851	26.32	13.508	5.4	0	34.608	12.832	0.348	0
678	2.64803	1.85744	0.3344	0.6352	11.1281	26.6411	12.052	10.584	5.9	0	26.388	14.552	3.884	0.328
679	4.17922	4.75611	0.6816	0.8512	49.4481	54.0628	16.856	17.528	15.4	5.664	22.56	23.02	16.736	5.76
680	4.70147	4.32306	0.7328	0.9952	48.3686	70.4625	20.4	33.18	24.1	0	15.064	31.9	23.352	0
681	2.85238	2.29613	0.44	0.6048	16.8187	27.2711	13.7	11.136	11.4	0	16.052	9.988	12.184	0
682	2.88202	2.47692	0.4784	0.6192	19.3727	28.1401	13.896	12.028	13.7	0	20.4	14.464	12.3	0
683	5.40506	5.34366	0.6288	0.8288	51.1784	67.5499	8.084	12.88	28.2	9.852	7.452	15.376	27.096	11.836
684	1.6353	1.68808	0.3872	0.3872	11.6033	11.3045	7.58	15.68	2.9	0	13.724	10.252	4.404	0
685	2.02568	1.54529	0.304	0.4688	8.9149	15.9318	21.204	8.336	7.3	0	20.668	8.556	8.244	0
686	2.34432	1.80308	0.2336	0.3376	8.20471	13.6185	3.352	4.528	11.2	0	3.132	1.604	17.584	0.308
687	2.12274	1.88182	0.3824	0.5152	12.5682	18.0373	7.804	21.06	3.1	0	11.772	15.524	10.06	0
688	3.43378	1.66134	0.3616	0.8432	10.83	44.3829	16.984	17.808	2.8	0.132	15.628	23.688	10.864	0
689	2.69886	2.1462	0.304	0.5552	11.5861	23.9561	7.4	6.316	10.3	1.636	19.852	9.544	4.956	0.592
690	2.29758	1.96595	0.3856	0.6112	13.1306	22.5797	19.8	15.316	8.1	0.32	21.456	15.344	6.944	0.476
691	3.13947	3.11919	0.3568	0.5024	18.3194	25.1092	16.148	8.568	5.7	0	12.9	8.912	6.804	0.164
692	1.70533	1.69039	0.2192	0.328	7.46385	10.2248	4.216	2.6	9.1	0.74	12.48	5.408	9.496	0.492
693	2.7237	2.22194	0.4528	0.6912	16.7573	29.5742	17.392	16.984	4.9	0	17.444	20.688	4.248	0
694	2.10856	1.65386	0.3552	0.5824	10.6357	20.0024	26.96	10.56	3.2	1.12	35.244	10.812	1.22	0
695	2.19338	1.82095	0.392	0.576	12.4834	20.5195	15.952	14.728	2.6	0.148	20.196	12.612	6.716	1.992
696	2.01584	1.74125	0.4544	0.64	13.6154	20.9107	21.996	17.82	1.4	0	25.572	13.62	3.12	0
697	3.63923	3.7721	0.4928	0.5792	29.2272	32.8675	7.592	9.924	16.8	8.164	11.972	13.148	14.556	7
698	5.98448	5.82237	0.7168	0.904	63.072	81.1525	20.656	17.92	28.2	8.028	20.036	17.728	19.46	7.956
699	1.84744	1.8617	0.288	0.3856	9.88585	12.4624	6.588	4.524	11.2	0	8.428	7.292	13.864	0
700	2.04443	1.87958	0.3072	0.4384	10.4888	15.1515	2.604	7.916	10.6	0	9.448	13.096	10.78	0
701	2.07954	2.16346	0.32	0.3504	12.169	12.7007	8.384	7.66	8.3	1.304	6.28	4.52	11.3	2.172
702	2.35275	2.80129	0.3248	0.4896	15.3501	18.8894	2.752	9.104	9.9	6.808	16.116	12.552	5.152	1.136
703	3.50357	2.46026	0.52	0.8336	20.7527	44.7516	22.284	16.616	7.9	0	18.408	27.276	13.028	0
704	3.23099	3.21374	0.5232	0.6576	26.6323	33.114	13.832	12.096	13.9	0.696	18.316	12.844	15.872	0.92
705	2.74144	1.83954	0.4144	0.8144	13.1925	34.6922	34.928	12.968	3.6	0	20.48	27.676	9.372	0
706	2.03386	1.76411	0.4176	0.6144	12.818	20.318	30.076	12.036	4	0	29.196	13.076	0.752	0
707	2.84509	2.02793	0.3648	0.6752	12.8632	30.1355	21.596	10.192	9.5	0.052	24.444	10.228	9.084	0.156
708	1.80741	1.75572	0.4368	0.5328	13.2597	16.127	24.28	19.052	1.7	0	22.148	15.612	2.948	0
709	1.78918	1.54664	0.2576	0.376	7.87154	11.8827	9.508	7.556	10.4	0	10.564	8.184	7.788	0
710	2.74771	2.41041	0.4272	0.4784	17.1028	21.267	17.176	11.224	12.4	0.268	13.744	6.028	18.516	1.712
711	4.75102	3.30744	0.5664	0.9728	29.4384	69.6275	20.852	18.652	22.8	0	9.844	34.344	29.1	0
712	1.8763	1.53215	0.2736	0.416	8.17542	13.4591	7.864	8.516	7	0	16.64	10.064	12.24	0
713	2.25294	1.61077	0.3952	0.6224	11.354	22.5497	16.676	20.192	0.1	0	17.268	20.088	6.54	0
714	2.82445	1.99785	0.304	0.608	10.9266	27.1563	9.108	11.16	9.5	0.108	21.812	15.324	13.6	0.412
715	2.9897	2.83391	0.3056	0.424	14.7094	20.5816	9.628	1.964	11.4	4.812	20.276	6.908	12.5	6.344
716	2.11819	1.64758	0.4304	0.6832	12.4148	23.2065	21.544	17.088	0.3	0	30.076	18.228	3.644	0
717	3.07208	2.14518	0.4368	0.8288	15.7472	39.2764	31.692	9.424	11.1	0.08	23.248	22.6	9.272	0
718	6.19202	5.40822	0.5792	0.8048	47.8496	74.9141	8.272	8.612	24.6	17.236	11.76	8.372	20.444	13.036
719	3.75205	4.0185	0.4768	0.6	30.0626	34.9641	19.696	8.644	11.6	9.2	11.936	13.248	9.24	6.08
720	3.41778	3.14814	0.5376	0.6016	26.7933	32.1114	19.744	9.6	23.2	0	8.42	7.644	23.408	0
721	1.98075	1.9566	0.3552	0.5152	12.2081	16.9677	32.432	4.476	2.7	3.056	29.068	11.596	2.788	0.172
722	2.67075	1.91081	0.3264	0.6	11.1656	25.4774	4.616	7.708	14.7	0	12.38	12.492	15.336	0
723	3.99173	3.69259	0.5968	0.776	34.2697	47.3398	26.24	15.54	24.1	1.284	22.184	18.244	19.656	0.528
724	5.9049	5.04068	0.7152	0.8928	54.7609	79.1335	18.848	12.072	31.6	2.712	12.976	17.972	36.204	3.376
725	3.56472	2.73343	0.5056	0.8432	22.2542	45.9974	32.584	20.308	12.2	0	26.352	32.864	14.844	0
726	3.19797	2.08182	0.352	0.7728	12.7611	38.1834	26.488	11.94	10.1	0	30.012	17.272	12.824	0
727	4.49043	3.31366	0.6032	0.9264	31.273	62.874	33.244	19.656	12.3	0.104	28.236	24.568	23.444	0.464
728	4.0216	3.3174	0.5824	0.8688	30.297	53.1359	27.524	15.164	18.5	2.456	18.308	21.38	17.568	1.732
729	4.716	3.75016	0.7184	0.9536	41.4402	67.8053	18.632	29.304	17.1	0	11.992	27.988	27.876	0
730	2.54531	2.75159	0.4176	0.5104	18.8478	21.0421	10.42	9.74	14.1	3.628	12.636	12.564	12.56	0.576
731	4.17451	3.28019	0.7456	0.9648	37.8079	60.9385	17.208	32.76	7.3	0	16.444	33.764	14.656	0
732	3.56106	3.14134	0.5584	0.7664	27.6953	41.9532	21.2	20.676	8.8	0.752	15.64	28.052	15.124	0.492
733	2.21584	1.67988	0.3408	0.536	10.4171	19.4126	13.224	13.016	6.6	0	10.428	14.676	9.912	0
734	2.23794	2.0892	0.3536	0.4992	12.8479	18.3816	8.548	12.644	8.7	0	11.148	14.44	8.928	0
735	3.73022	2.12097	0.4368	0.9408	15.5925	53.3615	23.968	19.384	7.5	0	27.304	34.16	17.492	0
736	3.87635	2.94194	0.4864	0.7888	22.9698	46.7562	19.104	16.172	13.5	0.212	21.864	19.38	20.016	2.048
737	3.19211	2.8719	0.5872	0.8304	26.7047	40.8058	24.728	22.204	14.2	0	25.508	22.344	8.384	0
738	3.86941	3.6313	0.7136	0.9424	39.9367	55.3668	13.732	34.536	13.7	0	16.068	32.728	11.58	0
739	5.14427	4.25168	0.704	0.96	45.8133	74.2585	17.808	16.62	24.1	0	12.868	21.252	30.596	0.112
740	2.31835	2.70244	0.4432	0.5024	19.5593	19.077	7.356	15.572	13.1	0.436	10.092	13.904	7.948	1.524
741	2.1356	1.84875	0.392	0.5888	12.6428	20.4326	12.792	15.192	5.8	0	19.824	13.108	3.228	0
742	2.99578	2.64202	0.4432	0.6176	19.1678	29.1	4.248	12.768	15.3	0	8.544	15.9	15.664	0
743	1.87973	1.59996	0.16	0.24	5.789	8.64244	0.444	3.748	5.2	4.768	2.936	2.224	5.848	6.208
744	2.64072	1.98081	0.3792	0.5968	13.029	25.0904	2.568	18.204	9	0	6.448	21.2	5.084	0
745	3.38987	3.10449	0.5376	0.6928	26.4502	36.3865	7.904	21.756	12.6	0	11.816	23.916	14.28	0.196
746	5.20646	5.0764	0.6528	0.8288	50.5025	65.1431	8.22	18.696	21.3	7.532	12.712	14.628	19.544	6.652
747	1.94872	2.35974	0.4752	0.5408	18.4426	17.4558	4.784	18.604	8.3	0	10.276	22.868	4.232	0
748	3.33502	3.0866	0.4352	0.6032	21.6879	31.4614	4.472	17.44	8.6	4.732	8.312	17.584	12.476	11.788
749	4.50571	3.8895	0.5888	0.8688	35.5331	59.286	12.924	14.204	19.9	0.168	11.088	21.8	20.74	0.524
750	2.52216	2.4839	0.3664	0.4816	15.3536	19.8072	4.356	11.656	18.2	0	8.216	10.648	15.04	0.248
751	2.06808	1.64769	0.3264	0.4336	9.90977	15.158	3.74	12.68	9.4	0	6.284	13.52	10.172	0
752	6.5227	5.95796	0.7136	0.9488	64.2144	92.54	12.056	20.372	26.7	7.008	8.576	19.376	35.872	10.264
753	2.61222	2.42514	0.5232	0.7008	20.5991	28.8142	7.668	24.74	3.7	0	10.488	24.904	3.116	0
754	4.7408	4.70287	0.624	0.8128	44.9565	58.3906	7.664	17.784	27.8	2.6	10.576	14.972	28.3	4.64
755	2.06896	1.63275	0.336	0.5632	10.0677	19.0843	10.48	12.864	5.8	0	14.1	17.92	5.888	0
756	3.38898	3.03136	0.3952	0.56	19.5633	29.7966	3.4	11.332	16.5	4.956	5.676	16.18	15.012	5.124
757	4.30406	3.3633	0.5728	0.8208	30.2158	53.7034	8.952	17.192	15.8	0	9.272	20.88	24.768	0.056
758	1.9555	1.72949	0.3136	0.4352	9.97648	14.4899	5.208	13.892	8.7	0.1	12.388	14.84	10.128	0.148
759	3.7341	2.77543	0.4528	0.816	20.4219	46.6006	10.44	15.688	8.2	5.128	15.996	22.804	10.44	3.248
760	2.57347	2.50662	0.552	0.6688	22.2781	27.2129	16.04	26.048	5	0	13.104	21.524	7.012	0
761	3.25037	2.39895	0.4656	0.7968	18.3783	39.9162	11.164	18.384	7.2	0	13.172	22.16	13.428	0
762	2.42818	2.53401	0.4928	0.5216	20.3056	20.5656	6.864	18.38	9.5	0	10.076	12.916	13.108	0
763	2.08718	1.99652	0.3664	0.4	12.7424	14.2536	5.34	8.264	10.6	0	4.94	9.688	15.404	0
764	2.99763	2.56717	0.4496	0.664	18.9229	31.1506	12.464	15.932	12.3	0	14.396	17.748	14.92	0
765	1.73054	2.06089	0.4464	0.4384	15.4981	13.1393	11.292	23.548	3.8	0	16.756	17.42	2.192	0
766	2.9132	2.59983	0.4304	0.5968	18.4077	27.4682	1.14	17.952	13.5	0	5.38	15.712	19.14	0
767	3.08573	2.8854	0.4096	0.5824	19.3274	28.3241	0.888	12.5	16.1	2.02	5.388	15.748	14.88	2.52
768	1.8211	1.52442	0.336	0.5216	9.53543	15.9354	3.564	22.516	0.2	0	8.508	19.472	2.652	0
769	2.30243	2.42287	0.424	0.504	17.0673	19.014	2.124	17.2	12.4	0	5.08	17.732	11.26	0
770	2.94846	3.29036	0.5568	0.6	28.8351	27.9139	1.328	13.88	22.9	0	5.756	11.664	18.54	0
771	1.59046	1.53186	0.2736	0.368	8.17425	10.6041	5.88	13.016	7.1	0	7.32	9.148	4.652	0
772	2.0064	1.91512	0.3184	0.4304	10.9621	14.673	2.712	10.944	10.3	0.076	5.388	11.14	15.736	0.408
773	1.908	1.91698	0.3776	0.4624	12.6302	14.9465	0.868	22.252	6.8	0	4.872	19.212	9.62	0
774	2.99259	2.99316	0.52	0.6432	24.8047	30.1915	4.356	24.024	10.1	0.312	12.164	17.652	16.476	0.772
775	3.98576	4.23905	0.5552	0.6	36.4599	37.0146	4.784	14.94	18.8	5.384	8.412	9.832	12.24	4.624
776	1.79142	1.60186	0.328	0.5024	9.72852	15.2061	7.232	16	6.4	0	11.552	16.9	5.568	0
777	1.58285	1.64959	0.3344	0.3744	10.1118	10.7113	5.124	19.216	3.9	0	7.716	14.412	5.688	0
778	1.83286	2.46409	0.5184	0.4	20.7242	12.7661	3.816	26.092	6.9	0.048	7.348	12.86	9.356	0
779	2.16776	2.14464	0.3136	0.4288	11.8802	15.6378	3.292	3.936	12.9	0	6.476	8.164	19.152	0.22
780	2.46546	2.21182	0.3952	0.5552	14.8274	22.0612	4.468	17.216	10.1	0	11.772	14.924	11.12	0
781	1.8469	1.58202	0.2288	0.3568	7.33857	11.6815	3.132	7.82	5.9	0.5	8.064	9.012	10.484	2.196
782	5.91904	4.92899	0.576	0.856	43.5602	76.1331	6.056	13.68	19.3	7.984	8.62	17.892	29.636	10.968
783	2.01936	1.88804	0.3504	0.4848	11.7195	16.3609	7.068	14.768	7.9	0	10.652	14.732	7.824	0
784	1.63373	2.25161	0.4096	0.376	15.5314	11.028	3.432	19.22	7.6	0	11.236	14.544	3.436	0
785	2.57635	2.71597	0.4832	0.52	21.2356	21.6354	4.492	14.092	13.5	0	7.524	11.516	13.228	0
786	2.7285	2.08295	0.3136	0.5264	11.5973	23.0477	4.276	9.048	15.4	0.176	11.644	10.072	15.744	0.548
787	1.51989	1.67992	0.3904	0.4016	11.6357	10.9711	10.212	15.172	3.8	0	16.028	12.34	5.092	0
788	4.11302	3.94877	0.5168	0.6928	31.886	43.7123	7.976	9.24	17	5.512	11.752	14.46	18.736	7.976
789	3.31291	2.20437	0.3168	0.5584	12.2572	29.0962	2.304	11.172	10.4	3.18	7.544	14.244	15.16	4.1
790	1.77242	2.82873	0.4336	0.376	19.9807	11.7906	2.944	11.924	16.1	1.384	5.428	11.892	11.4	0
791	2.20552	2.1932	0.3888	0.4576	14.5145	16.8034	2.148	14.988	10.3	0	7.476	14.576	9.904	0
792	2.71579	2.54576	0.2144	0.2912	10.0268	13.6097	0.232	0.848	7.1	6.28	7.932	1.544	12.608	9.092
793	5.28341	4.7801	0.5632	0.7568	41.4115	60.5132	0.692	4.516	23.7	5.388	12.948	13.892	24.228	3.112
794	1.63178	1.72563	0.2976	0.336	9.55506	10.0629	2.104	10.928	12	0	7.108	7.788	6.564	0
795	2.42016	1.9667	0.3312	0.5152	11.5704	20.2779	4.372	17.924	8.4	0	11.716	12.14	10.596	0
796	3.65691	1.73058	0.32	0.84	10.1434	46.9629	5.396	15.276	7.2	0	22.964	19.352	13.252	0
797	2.04333	2.42597	0.3072	0.3168	12.9432	11.5112	2.064	7.16	13.2	2.76	6.24	8.412	4.9	1.108
798	1.55288	3.80765	0.488	0.3808	29.2161	10.6925	2.104	16.936	8.5	6.688	8.58	16.036	8.432	0.032
799	2.44021	2.1454	0.312	0.3952	11.8335	16.1472	2.576	7.556	13	0.512	5.56	8.168	12.648	0.816
800	2.62053	2.3918	0.3584	0.5232	14.5804	22.094	4.392	6.636	16.9	0.156	6.6	14.8	11.784	0.356
801	4.18904	3.99312	0.4272	0.568	26.9895	36.8379	3.004	6.72	13.8	11.34	4.084	13.5	18.636	11.456
802	3.46914	3.27348	0.4064	0.5232	21.4986	28.5862	5.036	8.356	19.1	1.848	6.496	6.844	23.596	5.24
803	3.08638	3.05158	0.448	0.5824	22.0362	28.3296	2.224	8.608	18.8	0.844	4.472	11.316	13.804	1.588
804	3.27928	3.13542	0.5152	0.6368	25.6663	32.5809	6.348	14.824	18.4	0	13.668	13.16	21.384	0.128
805	2.94674	3.45849	0.52	0.5696	28.3429	26.5889	5.868	15.992	16.7	0.58	7.468	12.948	19.704	2.9
806	3.20797	2.97522	0.4992	0.7056	23.7634	35.1442	9.076	14.496	14	0.352	19.476	14.548	14.816	0.14
807	2.18347	2.48342	0.504	0.5248	20.3478	18.8013	15.344	20.324	12.7	0	16.8	17.16	9.036	0
808	1.60883	1.59799	0.3264	0.3792	9.67257	10.9664	8.448	12.216	6.9	0	13.808	9.8	9.164	0
809	2.79458	2.2184	0.44	0.6368	16.3186	28.0676	8.152	15.88	10.5	0.6	11.508	22.808	8.816	0.072
810	3.99259	3.96925	0.5504	0.784	33.991	47.8167	6.552	14.916	17	7.092	15.244	20.56	7.424	6.832
811	2.80973	2.37101	0.4144	0.6352	16.4129	28.1429	8.412	10.284	17.5	0.572	13.436	16.52	9.78	0.132
812	4.10563	3.30401	0.4336	0.736	22.9941	46.2309	6.152	10.452	12.3	3.524	12.464	19.12	12.296	1.388
813	2.19738	1.90198	0.3584	0.448	12.0134	16.4404	9.932	12.072	7.6	0	11.016	10.088	14.504	0.048
814	2.86886	2.21091	0.3024	0.5488	11.822	25.0677	4.744	6.772	11.7	0.856	7.836	11.112	15.56	0.652
815	3.90523	3.82055	0.4784	0.6336	28.7719	38.2268	1.62	6.772	26.2	2.672	6.812	9.676	27.296	3.02
816	2.5853	2.45121	0.4224	0.52	17.1857	21.7035	2.012	15.156	11.7	0	10.088	11.776	12.7	0
817	3.64955	2.43479	0.2688	0.5936	11.6157	33.7233	1.292	4.076	14	4.052	8.008	14.66	18.956	6.184
818	2.60173	2.57731	0.3344	0.5456	14.6481	22.8023	3.036	8.884	11.6	1.244	12.08	10.932	11.528	0
819	1.98915	2.17761	0.3568	0.4	13.4069	13.6802	0.984	10.172	11.7	0	5.108	10.544	9.772	0
820	2.63309	2.71915	0.4096	0.5216	18.3317	22.1285	3.336	16.34	12.6	1.716	8.584	11.636	14.776	0.856
821	2.78355	2.19933	0.3504	0.5584	13.3144	24.7739	3.54	13.436	11.5	0	4.976	12.996	16.436	0
822	1.77389	1.6133	0.3216	0.44	9.63241	13.4587	2.672	12.128	6.8	0	7.86	15.484	5.664	0
823	1.66821	1.90937	0.2128	0.2656	7.98704	8.5246	2.056	3.144	10	2.28	7.052	3.632	3.436	0.124
824	3.77749	3.09955	0.5264	0.76	25.9037	44.0251	5.256	14.42	17.7	0	6.668	19	23.696	0
825	4.63227	4.48115	0.5136	0.7184	35.6995	50.7065	4.42	4.924	20.5	5.584	8.644	14.82	21.132	3.26
826	2.80477	2.35459	0.4608	0.6432	17.911	28.425	1.652	17.156	10.5	0	8.5	21.108	16.548	0
827	2.00704	2.22252	0.4336	0.5072	16.1371	16.9309	3.976	20.644	7	0	10.396	14.072	6.18	0
828	2.58242	2.31451	0.384	0.5744	15.0417	23.7358	12.184	12.228	11.8	0.976	17.3	17.912	13.364	1.14
829	2.0223	1.74756	0.3072	0.4688	9.8958	15.9086	8.992	9.216	7.4	0	16.304	10.772	6.428	0
830	5.27954	5.08733	0.7424	0.8576	57.2721	68.2521	10.552	25.32	34.2	1.532	18.8	15.668	35.676	4.776
831	5.08778	4.3951	0.7024	0.9136	47.1868	70.0135	9.876	23.16	24.4	1.872	13.06	24.212	20.832	0.6
832	3.88226	3.76808	0.5168	0.6512	30.5206	39.0131	2.56	13.468	22.1	1.564	4.876	14.076	18.768	1.652
833	2.15667	2.0638	0.392	0.5104	13.8754	18.1416	7.16	16.2	7.3	0	13.664	13.16	9.996	0
834	2.80901	2.72852	0.416	0.5616	18.6431	25.1132	3.604	10.74	16.2	0	14.452	14.04	11.92	0
835	1.68947	1.50066	0.3024	0.448	8.6814	13.1132	5.048	17.34	5.9	0	13.864	16.172	2.228	0
836	3.41402	2.78976	0.4464	0.728	20.2557	38.3884	4.076	17.096	9.7	0	10.344	22.464	9.388	0
837	2.02765	2.56028	0.5648	0.5248	23.1904	17.6056	11.804	23.716	5.9	0	13.408	15.976	7.404	0
838	1.58677	1.56339	0.3376	0.3584	9.76347	10.3615	11.996	12.496	2.9	0	13.276	9.548	9.304	0
839	2.55086	1.91593	0.4432	0.6912	14.4622	27.8273	18.1	24.036	4.7	0	20.148	22.98	8.316	0
840	1.58322	1.78185	0.328	0.3056	10.5918	9.12055	4.308	13.788	3.6	0.444	13.744	6.792	5.428	0.436
841	2.37549	2.8421	0.5152	0.496	23.4566	19.2745	5.292	18.436	16.2	0	11.676	11.252	14.42	0.064
842	1.53365	2.15967	0.3344	0.368	12.606	10.2984	2.928	13.136	7.8	1.7	14.808	11.096	5.632	0
843	1.72126	2.27116	0.4096	0.3776	15.6485	11.5496	5.084	16.448	12.1	0	9.232	9.132	7.324	0
844	4.41515	3.85947	0.7776	0.9856	45.9294	65.6762	20.732	26.952	9.7	1.496	15.32	33.924	12.612	1.548
845	3.34936	2.04021	0.4208	0.7456	14.5994	38.562	8.876	14.06	9.6	0	17.292	18.248	13.284	0
846	2.69261	2.58289	0.5712	0.7696	23.6189	32.3468	15.62	28.004	4	0	25.148	21.016	5.704	0
847	3.43435	2.73607	0.5872	0.8608	25.5384	45.2738	25.532	24.592	7.7	0	22.768	29.896	13.748	0.196
848	4.15187	4.23054	0.5632	0.72	36.8857	45.7572	8.012	13.76	20.7	4.248	12.748	14.868	18.992	3.176
849	5.41941	5.27525	0.6896	0.8448	55.2393	68.9918	5.448	12.06	30.3	3.316	15	12.496	26.356	3.24
850	2.20554	2.34205	0.4192	0.5872	16.4018	20.9831	18.296	13.388	10.2	0	23.704	15.752	3.828	0
851	3.48826	2.34665	0.416	0.7552	16.3202	40.566	9.096	16.832	12.1	0	14.668	19.168	26.436	0.028
852	4.33587	3.71447	0.6224	0.792	35.8511	52.2592	7.3	22.44	24.1	0	16.988	15.404	37.228	0
853	2.36746	1.55855	0.352	0.6736	10.0677	25.3644	13.78	19.04	1.6	0	16.488	25.308	2.164	0.032
854	2.26066	1.77287	0.3392	0.5408	10.839	19.9226	12.136	12.804	6.6	0	20.512	14.804	8.168	0
855	2.78432	2.9919	0.48	0.5904	23.0452	26.083	9.188	16.408	15.3	0	19.36	15.156	16.148	0
856	4.87331	3.9911	0.5136	0.8176	32.0192	60.3075	7.868	8.196	17.9	6.684	15.248	18.068	16.244	4.276
857	4.17832	3.4649	0.5504	0.816	29.9319	51.901	9.488	20.36	11.9	2.092	13.296	22.012	20.624	2.216
858	2.38042	3.45265	0.5824	0.6672	31.4488	25.2693	13.888	24.344	11.2	3.844	21.496	21.016	3.792	0
859	3.37869	2.73847	0.4976	0.728	21.9712	38.0123	10.792	23.596	8.3	0	16.304	21.284	14.244	1.016
860	2.69253	1.93873	0.4128	0.6912	13.7482	29.2592	8.912	18.848	5.2	0	19.384	18.472	4.648	0
861	2.87323	3.63545	0.6704	0.736	37.6836	32.9677	14.296	26.62	9.5	0	21.16	21.772	12.228	0
862	3.58634	2.75571	0.56	0.808	24.611	44.418	19.848	21.264	7.8	0	13.868	26.636	13.084	0
863	2.85624	4.45085	0.6224	0.5904	42.5529	26.7039	5.296	16.704	24.4	1.408	19.616	13.04	14.196	1.212
864	3.47574	3.20983	0.4512	0.7072	23.223	37.9883	10.516	13.344	12.1	2.388	15.764	20.516	14.244	2.656
865	2.75448	1.64338	0.312	0.7168	9.54317	30.9164	6.98	13.56	6.4	0	23.82	15.352	8.696	0
866	2.29269	1.75399	0.296	0.5008	9.63743	18.8349	6.464	14.888	5.7	0	11.86	11.968	7.156	0.268
867	2.968	1.73652	0.352	0.7536	10.9838	34.7515	13.384	15.004	6.7	0	18.276	22.548	7.58	0
868	2.06774	1.738	0.3376	0.5392	10.6254	18.3486	9.244	10.568	7.3	0	14.888	13.588	6.5	0
869	2.66358	2.57733	0.4336	0.6032	18.3867	25.5392	6.868	17.244	12.5	0	10.496	20.292	12.4	0
870	3.05042	2.50506	0.4352	0.68	17.9871	32.3768	5.164	16.812	11.6	0	11.088	20.36	7.712	0
871	2.00141	1.91556	0.3792	0.4272	12.6672	14.5479	5.316	13.148	10.6	0	12.98	9.312	11.396	0
872	2.69429	1.76445	0.3936	0.7152	12.2008	30.2225	11.056	17.124	4.2	0	19.852	20.2	7.7	0
873	2.0385	1.57451	0.3456	0.5504	10.0025	18.452	12.988	15.336	1.8	0	15.324	13.244	3.408	0
874	2.33803	1.86472	0.3408	0.5984	11.3382	22.5036	8.224	10.744	7.2	1.516	19.232	11.588	8.056	0.744
875	2.05234	2.30164	0.4528	0.472	17.285	16.2105	15.524	16.644	7.6	0	13.988	13.12	9.56	0
876	2.93611	2.95931	0.6192	0.736	28.8399	33.6444	8.972	28.48	10.2	0	17.144	17.112	11.54	0
877	2.70912	2.74526	0.3712	0.44	16.9466	19.4758	1.94	8.348	20.6	0.572	9.868	7.996	17.348	0.836
878	2.08712	1.98099	0.3696	0.4512	12.7519	15.8158	5.68	14.588	10	0	10.492	13.284	9.96	0
879	1.54075	1.88055	0.3344	0.304	11.2411	8.89472	4.668	15.804	7.7	0.412	8.06	9.296	7.928	1.788
880	2.4839	2.06343	0.3712	0.5584	13.2457	22.3272	5.268	13.796	13.1	0	16.432	12.348	12.052	0
881	1.87685	1.56907	0.3424	0.4752	9.90164	15.0872	4.828	16.156	6.7	0	11.924	16.392	6.548	0
882	2.16928	1.89341	0.2704	0.4384	9.53211	15.9518	3.052	9.332	9.2	0	9.84	13.236	7.068	0
883	2.25686	2.42593	0.3712	0.4768	15.2133	17.7805	6.468	10.532	13.3	0.2	10.192	10.528	8.828	0.476
884	2.39514	2.3047	0.3552	0.5264	14.0161	20.4817	4.52	10.808	11.1	0.628	11.828	10.68	8.376	0.572
885	2.05851	1.85952	0.3536	0.4608	11.6604	15.916	4.416	12.412	11.7	0	9.956	11.396	9.188	0
886	3.18152	2.32595	0.416	0.76	16.1943	37.4021	11.64	17.452	3	1.228	16.888	21.472	6.932	0.852
887	2.24133	1.72234	0.3008	0.5424	9.62133	19.8222	3.928	14.8	5.8	0	15.568	13.228	7.532	0
888	2.76075	2.00682	0.2752	0.5248	10.1214	23.2313	4.74	3.144	11.4	1.116	6.04	10.52	15.96	1.076
889	2.84395	1.72091	0.3392	0.6368	10.5813	28.5273	6.892	15.428	5.4	0	11.628	16.512	12.516	0
890	2.72029	2.24312	0.4096	0.6064	15.4806	26.1666	5.952	11.576	11.6	0	10.14	16.62	13.892	0
891	3.51474	2.75962	0.536	0.816	23.6746	43.9832	29.152	11.404	13.2	0	23.64	20.972	12.62	0.112
892	2.05315	1.65585	0.3744	0.5424	11.1109	18.3297	9.676	17.324	2.9	0	12.732	21.652	3.5	0
893	2.65091	2.67994	0.5648	0.6368	24.1787	26.7298	25.796	23.38	6.8	0	21.536	23.8	12.984	0.584
894	2.06419	1.65892	0.3168	0.5456	9.7305	18.5138	10.528	10.836	6	0	20.348	15.556	5.128	0
895	3.11334	2.92713	0.6464	0.8544	29.7128	40.9419	20.868	25.672	4.3	0	23.04	23.432	4.716	0
896	2.0111	1.89147	0.4096	0.5472	13.3744	18.1373	26.464	12.512	4.2	0	20.428	17.952	3.136	0
897	4.13654	3.97287	0.5776	0.752	35.6002	47.5313	9.368	10.204	21.8	2.072	20.388	9.712	21.62	2.252
898	2.33136	1.89265	0.4368	0.632	14.1342	23.5907	17.796	15.988	4.2	0	28.264	16.116	9.66	0
899	2.04965	1.5275	0.2768	0.4768	8.22829	16.3358	6.864	8.82	9.4	0	14.336	11.264	13.7	0
900	2.47032	2.09789	0.288	0.4976	10.8805	20.0201	5.94	5.884	16.5	0.316	15.012	9.2	12.652	0.068
901	1.82997	1.97996	0.3328	0.416	11.6809	13.1773	7.732	11.232	9.2	0	16.472	8.928	10.404	0
902	1.85526	1.85148	0.3984	0.4528	12.8317	14.3295	17.776	15.828	5.7	0	18.196	11.372	2.252	0
903	2.68362	2.36326	0.4832	0.6592	18.7435	27.9134	29.384	13.672	5.8	0.068	20.776	17.336	7.928	0.388
904	2.13034	1.55213	0.2992	0.5248	8.83636	18.3936	14.848	7.344	5.8	0	16.392	10.324	12.152	1.308
905	5.0152	4.70826	0.5568	0.8352	40.3792	63.2945	16.02	16.404	17.9	9.828	16.3	18.268	17.64	8.876
906	2.38629	2.09725	0.5024	0.7264	17.4528	27.3922	19.344	28.904	1.2	0	25.144	20.752	2	0
907	2.66349	1.95166	0.2368	0.4896	8.80355	21.114	4.904	8.28	8.2	4.384	19.164	9.756	5.476	10.16
908	3.9723	3.48615	0.6176	0.7968	33.5285	48.3275	12.516	16.64	15.1	0.884	23.152	18.452	15.048	0
909	3.04592	2.14541	0.3888	0.7552	14.2428	35.6814	22.104	13.736	3.1	1.472	22.768	19.676	6.404	2
910	3.34637	2.67217	0.5952	0.8976	25.3023	45.9671	26.304	23.78	3.7	0.168	22.104	29.212	10.84	0.108
911	2.58536	3.12274	0.672	0.6128	32.7306	25.2122	25.752	28.356	14	0.46	18.144	15.98	8.728	0
912	3.27515	3.20864	0.6928	0.8656	34.5506	43.4998	22.64	25.308	9.2	0	27.828	26.928	6.872	0
913	1.99669	1.6186	0.368	0.576	10.7555	18.8629	18.072	18.308	1.6	0	24.684	21.224	3.848	0
914	4.93944	4.61452	0.4768	0.7392	34.218	55.4356	6.62	9.164	19.9	5.832	12.116	17.836	21.332	6.256
915	2.48637	2.03184	0.2704	0.4544	10.0794	18.5662	3.368	9.404	14.1	1.208	12.52	11.208	9.892	3.096
916	2.59645	1.81056	0.4304	0.7536	13.4405	30.6572	22.884	12.816	4.9	0	28.02	17.488	4.96	0
917	3.77266	3.427	0.5936	0.8288	31.7916	47.7668	8.292	22.832	15.2	0	22.976	19.972	20.044	0
918	2.88939	2.08095	0.5024	0.7888	17.333	35.3724	23.668	18.328	0.6	0	15.776	29.88	8.84	0
919	2.95744	2.40806	0.5488	0.76	21.3699	34.9119	14.868	25.268	2.9	0.4	17.468	23.984	4.8	0
920	1.95734	1.73761	0.4384	0.6432	13.1846	20.4548	26.496	16.792	0.8	0	29.036	13.924	0.596	0
921	3.07318	3.35353	0.6928	0.7824	36.0184	37.2047	18.44	28.808	5.9	0	18.744	23.048	9.216	0
922	2.67024	2.31294	0.48	0.7024	18.2797	29.4712	11.948	22.696	5.6	0	25.404	17.9	5.308	0
923	1.88154	1.56659	0.328	0.5296	9.55936	16.6164	10.28	15.768	3.7	0	17.896	19.556	3.452	0
924	3.42952	3.09221	0.6672	0.9456	32.2136	49.4655	29.716	34.292	7.5	0	23.16	37.344	3.268	0
925	3.44731	2.56407	0.408	0.696	17.3428	37.1297	12.004	8.968	14.1	0.052	13.88	16.772	16.304	0.064
926	2.85146	1.70573	0.2	0.392	7.03413	18.3903	6.668	7.272	8.6	0	14.44	6.424	10.428	0
927	2.43192	2.41753	0.5056	0.5664	19.9188	22.1872	24.72	16.596	10.7	0	14.612	15.652	8.972	0
928	2.74509	2.23454	0.4144	0.6208	15.586	26.9646	8.92	14.992	5.6	0	16.18	14.4	6.392	0
929	4.53472	3.57879	0.5104	0.7936	28.7552	54.6682	11.168	4.176	25.8	1.532	15.716	11.872	24.208	1.548
930	2.19912	2.38561	0.5104	0.5504	19.8502	19.7446	14.148	17.528	4	0	18.676	10.808	7.272	0
931	2.86778	1.73227	0.384	0.7424	11.7725	33.1774	15.7	10.42	4.6	0	18.436	19.84	7.264	0
932	2.51405	1.51746	0.3344	0.728	9.46573	28.8081	14.46	14.12	2.1	0	23.068	19.056	1	0
933	1.77702	1.85403	0.408	0.5344	13.1068	15.9318	13.208	17.308	7.2	0	25.688	8.112	4.96	0
934	1.58014	1.85194	0.4208	0.472	13.4409	12.9515	17.872	18.592	4.4	0	18.596	13.164	2.38	0
935	1.67478	1.73956	0.288	0.376	9.37148	11.2537	7.188	10.04	8.6	0.056	14.78	9.148	5.16	1.656
936	3.91507	2.93716	0.504	0.7072	23.6917	42.5313	12.82	11.7	18.1	0	12.72	12.292	22.624	0.244
937	2.45819	2.77977	0.312	0.3744	14.7276	15.5034	5.356	3.868	15.9	2.992	11.932	5.348	12.444	4.836
938	2.3765	1.88746	0.288	0.44	9.99433	17.3358	9.332	7.684	6.4	0.224	17.448	7.972	15.108	0.316
939	3.42437	3.32157	0.656	0.7408	33.9072	39.1395	26.812	23.456	18.4	0	16.816	22.048	17.972	0.032
940	3.41107	2.92615	0.552	0.7648	25.6644	40.1925	28.048	18.556	14.1	1.428	26.068	18.06	14.072	0.708
941	3.03317	2.45504	0.4208	0.6976	17.1519	32.9859	25.092	14.652	5.9	2	11.752	26.44	11.116	3.66
942	2.89404	2.8788	0.256	0.3456	12.8221	16.6708	0	0.472	9.5	7.208	0.8	1.608	6.508	6.932
943	2.84102	2.34438	0.4208	0.6896	16.471	30.6935	28.248	14.504	11.3	0	27.128	18.98	12.904	0
944	3.45582	2.3848	0.5872	0.9952	22.5223	52.3356	45.48	19.84	1.7	0	27.608	37.188	7.24	0
945	5.44632	4.47583	0.6992	0.968	47.8066	79.1356	20.7	20.024	26.7	0	16.696	19.2	31.512	0.312
946	4.13528	3.44634	0.5648	0.8336	30.5082	52.4517	20.928	14.112	19.3	0.748	23.572	16.82	17.848	0.492
947	3.13613	1.76773	0.3664	0.8064	11.5166	39.0254	24.932	17.696	7.8	0	34.144	30.86	8.54	0
948	4.81506	3.62006	0.632	0.952	35.5	69.0739	10.584	23.728	17.8	0	10.164	26.888	20.404	0
949	4.03683	3.33519	0.5504	0.832	28.8879	51.1572	10.624	22.588	9.4	0.108	11.356	23.488	15.144	0.056
950	1.92827	1.88253	0.3664	0.4304	12.1317	14.1813	3.148	17.276	6.8	0	10.508	14.952	9.64	0.436
951	2.84998	2.09579	0.4112	0.7104	14.6472	31.6506	7.992	18.428	5.9	0	13.004	23.764	7.404	0
952	2.91512	2.3119	0.416	0.6448	16.1089	29.531	7.304	17.868	9.4	0	10.46	20.38	9.732	0
953	4.7383	4.31066	0.5936	0.8128	39.4617	58.3609	7.06	13.44	14.4	5.796	12.808	20.36	13.14	6.752
954	3.95202	3.66753	0.5968	0.7648	34.051	46.242	5.448	18.372	18.8	0.056	10.944	19.824	22.584	0.356
955	3.58526	3.12204	0.5936	0.8368	29.1446	45.9151	6.712	22.632	11.4	0.06	12.192	26.292	12.672	0
956	2.15104	1.58951	0.3664	0.5376	10.5618	18.9551	13.256	10.312	4.7	0	13.464	14.392	5.588	0
957	2.34878	2.0352	0.3856	0.5488	13.521	20.8942	4.86	17.664	8.5	0	11.852	18.688	9.844	0
958	3.77368	3.45896	0.4736	0.6384	25.9996	37.2728	2.38	16.652	13	3.456	7.236	17.128	15.112	1.3
959	2.38966	2.15244	0.3872	0.5168	14.2324	20.1041	6.072	11.412	11.2	0.924	12.14	11.124	7.872	0
960	2.65138	1.958	0.4672	0.7728	15.422	32.0069	15.288	19.948	1.9	0	16.328	25.012	4.828	0
961	2.1324	1.51484	0.312	0.5664	8.95675	19.7066	8.596	10.792	4.5	0.176	9.528	20.324	9.836	1.16
962	1.74946	1.81579	0.3408	0.4208	11.0944	12.8104	4.9	16.228	5.9	0	7.512	17.484	4.072	0
963	1.72246	1.8781	0.3696	0.4176	12.1958	12.5636	4.732	20.312	5.7	0	11.724	16.064	7.28	0
964	1.64733	2.0688	0.4384	0.4096	15.3077	11.9122	11.592	24.736	2.6	0	12.696	15.636	7.712	0
965	2.98638	2.71216	0.592	0.7056	25.5235	32.8579	17.84	27.332	6.2	0	14.596	21.748	8.796	0
966	2.20274	1.87488	0.3696	0.5296	12.1784	19.1038	19.744	16.436	5.2	0	19.116	18.548	9.192	0
967	3.9685	3.97389	0.5664	0.84	34.958	50.7901	10.776	19.016	14.4	4.408	20.284	21.072	11.448	3.764
968	4.74845	5.78299	0.7744	0.7376	67.5299	53.2601	12.98	13.196	35.6	0.292	17.016	12.932	28.576	1.064
969	2.0016	1.94928	0.392	0.512	13.219	17.0311	14.524	21.396	4.2	0.112	12.956	15.236	4.536	0
970	2.17901	2.11818	0.3424	0.4112	12.6509	15.1476	4.448	10.872	11.2	0	8.64	8.304	14.8	0.184
971	3.48466	3.06531	0.5216	0.6624	25.425	35.7977	3.804	13.296	18.2	0	5.808	14.452	24.048	0.936
972	2.53005	1.58597	0.2944	0.5248	8.8731	21.4609	4.728	13.856	9.3	0.116	8.28	15.852	13.208	0
973	3.52602	2.60128	0.4736	0.7376	20.0601	40.0756	6.544	23.608	9	0	6.24	25.108	16.26	0
974	2.75277	2.7593	0.3664	0.4496	16.8291	20.1431	3.912	9.736	18.1	0.124	7.432	8.348	13.492	0.136
975	2.18421	2.34235	0.4224	0.4864	16.5133	17.5806	4.488	17.104	13.5	0	8.872	10.128	16.156	1.864
976	2.61402	2.65884	0.448	0.592	19.4634	24.6739	4.16	18.36	12	0.052	10.028	19.944	11.144	0.112
977	1.9496	1.78743	0.3024	0.4112	9.94944	13.7682	3.38	10.888	9.4	1.544	10.992	13.008	3.992	0
978	5.06248	5.06894	0.6672	0.8048	51.4987	61.6216	7.232	19.108	15.7	9.332	9.724	21.164	19.82	9.932
979	2.76981	2.15942	0.3808	0.5872	14.0699	25.8281	7.028	16.88	10	0	9.184	17.42	13.9	0
980	3.4597	3.5151	0.5536	0.6416	30.5004	34.5037	4.968	13.8	20.8	0.384	6.932	16.836	24.04	0.08
981	3.63923	3.03314	0.4912	0.7696	23.8314	42.9995	12.444	16.488	14.4	1.088	13.436	18.38	14.468	1.192
982	2.34869	1.68955	0.2976	0.5136	9.39805	19.6846	1.724	10.136	9.3	1.064	11.668	12.784	6.984	0.988
983	2.85677	2.56024	0.3984	0.5744	16.9606	26.0401	2.456	13.156	12.4	0	7.3	14.588	14.744	0
984	2.3981	2.92161	0.4512	0.4736	21.3215	18.653	5.168	13.404	14.8	0	13.536	11.656	13.12	0
985	2.25136	1.73213	0.3184	0.5216	10.1102	19.217	1.276	12.064	11.1	0	12.592	12.836	12.268	0
986	1.80522	2.57747	0.4176	0.4304	17.7846	13.4069	4.108	17.368	11.2	0.092	6.636	15.912	5.38	0
987	2.64541	3.01518	0.4896	0.4736	23.6318	20.3657	2.304	15.512	15	0.912	5.816	8.464	14.456	1.6
988	3.53523	3.09314	0.4256	0.6448	21.2953	35.3778	2.028	6.912	21.3	0	13.352	13.644	19.14	0
989	2.80723	2.43245	0.4992	0.736	19.8014	32.2574	19.816	17.544	7.8	0	20.876	19.452	12.204	0
990	3.3545	3.20453	0.5568	0.7568	28.1362	39.1674	12.82	25.504	6.7	2.94	17.756	26.9	9.78	2.304
991	1.54978	1.89186	0.3696	0.336	12.2702	9.66003	8.896	16.908	4.8	0	12.344	6.072	1.756	0
992	3.7443	3.53167	0.616	0.904	33.8569	51.5403	18.436	26.7	10.3	0.772	14.844	31.64	11.928	0.568
993	2.4308	1.95312	0.3472	0.6176	11.9615	23.9978	6.884	14.464	9.1	0	18.604	22.12	9.776	0
994	3.77696	3.09579	0.4576	0.6384	22.7603	37.3035	7.28	10.924	17.6	0	7.8	10.848	21.136	0
995	1.94266	2.25105	0.3664	0.4112	14.1061	13.7265	4.204	15.688	11.9	0	10.824	9.028	7.524	0.028
996	1.83187	2.29101	0.3088	0.2704	12.3906	9.28879	2.08	8.912	13	3.408	5.38	3.212	11.864	2.392
997	2.43306	2.7455	0.3856	0.4864	17.526	19.3505	6.096	13.832	12.4	0.748	13.216	10.84	14.684	0.584
998	3.1496	3.62539	0.5488	0.5136	31.1387	25.6995	6.036	9.412	21.7	2.284	5.132	7.432	23.036	2.344
999	3.21699	3.38031	0.496	0.5504	26.5622	27.9366	1.932	17.92	20	0	5.872	16.248	21.708	0.036
1000	3.27922	3.17873	0.504	0.5536	25.472	28.5909	6.316	12.384	20.1	1.156	8.968	9.568	20.188	0.532
1001	3.20683	3.42334	0.424	0.4912	23.2701	25.0789	1.548	9.364	14.3	8.5	6.008	9.768	10.668	5.06
1002	2.60157	2.66727	0.4464	0.544	19.4562	22.7402	6.872	14.16	12.5	0	7.972	12.348	12.688	0
1003	3.66829	3.45425	0.6096	0.7424	32.8363	41.8675	11.64	19.664	14.3	1.252	8.604	22.288	17.936	5.648
1004	2.38528	2.85267	0.4064	0.4096	18.9979	16.332	11.912	11.1	13.2	0	12.764	5.372	16.856	0
1005	3.61651	3.54864	0.4352	0.584	24.6281	32.9289	4.94	12.516	9.2	4.248	10.644	14.504	13.816	10.236
1006	1.99958	1.9911	0.3888	0.5024	13.3655	16.7353	4.316	18.772	9.1	0	11.268	19.948	6.956	0
1007	1.89678	2.18551	0.3568	0.448	13.4482	14.4713	2.996	14.524	7.5	0	11.052	12.892	10.736	0.032
1008	3.30597	4.18145	0.4048	0.4288	26.7964	22.7745	1.988	6.06	11.6	6.736	3.98	10.104	9.648	9.08
1009	2.8789	3.13494	0.4272	0.5008	21.6288	23.1277	4.02	9.188	16.1	0	9.904	10.72	15	0
1010	2.08526	2.06577	0.4432	0.5024	15.4333	17.3647	7.204	22.888	4.5	0	13.028	19.048	7.488	0
1011	4.44794	3.65395	0.5632	0.7792	32.1373	52.7246	4.744	15.248	20.9	0	12.144	15.376	24.364	0
1012	4.94038	5.54525	0.6464	0.736	54.459	55.2146	2.224	12.692	28	5.504	8.968	12.336	21.732	5.044
1013	4.04462	3.57959	0.528	0.7504	29.6824	46.426	3.976	13.084	21.3	0.232	7.724	16.46	24.856	0.052
1014	4.31094	4.37725	0.4864	0.5824	33.1782	38.7581	3.208	5.048	26.1	1.34	10.188	3.844	22.168	3.408
1015	1.90312	2.14955	0.4272	0.4688	15.4733	15.0916	4.384	18.592	8	0	10.188	19.032	7.812	2.6
1016	1.64598	3.30771	0.3968	0.336	21.2376	10.1327	2.364	12.8	12.2	3.456	8.124	12.016	10.388	1.204
1017	2.03139	1.91928	0.24	0.3312	8.78124	11.8837	8.664	4.944	11.2	0	10.568	6.32	6.504	0.048
1018	1.86106	1.72528	0.32	0.4256	10.1186	13.6277	4.048	13.576	8.8	0	12.524	10.236	6.716	0
1019	1.91045	2.12472	0.3568	0.4048	13.131	13.354	3.564	13.02	8.9	0.048	6.932	9.64	8.988	0
1020	3.90613	3.53188	0.6224	0.7712	34.1893	46.0944	7.928	19.392	16	0	15.292	18.16	19.056	0.832
1021	3.5623	2.7287	0.6048	0.8464	26.1774	46.1342	9.472	30.656	2.7	0	12.072	28.092	10.576	0
1022	3.57597	2.69905	0.5472	0.9104	23.6419	49.6499	14.24	23.176	10.5	0	17.576	32.48	13.68	0
1023	3.90954	3.65023	0.408	0.68	23.8228	40.9192	8.028	16.208	6.6	5.52	16.02	21.996	8.32	7.076
1024	2.53922	1.79802	0.3376	0.6096	10.9217	24.6799	7.712	18.132	6.1	0	17.564	15.756	6.976	1.528
1025	4.72627	4.18845	0.6176	0.8928	39.8708	63.7466	7.568	19.228	14.6	4.596	16.448	18.584	18.568	6.308
1026	2.21014	2.06907	0.4352	0.6096	15.2126	21.7465	9.756	16.556	6.9	0	19.516	21.136	2.804	0
1027	4.36709	3.64434	0.4464	0.6624	25.834	44.3449	5.968	9.624	18.9	6.3	13.8	9.112	23.608	6.624
1028	3.58994	3.5594	0.5088	0.68	28.5273	37.7414	15.524	14.704	10.1	3.852	15.824	18.324	10.9	6.076
1029	4.49358	2.94061	0.5152	0.9328	24.1987	63.3372	9.196	15.66	14.2	0	21.184	19.4	18.604	0
1030	2.46773	2.16186	0.392	0.504	14.4375	20.2322	9.584	13.744	9	0.088	19.344	12.348	6.68	0.052
1031	2.92602	1.70408	0.4048	0.7248	12.1325	33.0566	9.12	21.736	0.9	0	16.424	20.916	8.288	0.108
1032	3.28397	3.23158	0.5008	0.6736	25.7103	34.3917	2.8	14.188	18.1	0	12.716	18.448	17.096	0
1033	3.93946	3.9286	0.6512	0.8432	39.4543	50.6178	8.268	22.308	15.9	0	11.856	22.092	22.552	0
1034	1.86584	1.93756	0.3952	0.4928	13.2425	15.4909	17.292	12.36	6.6	0	18.916	13.252	7.728	0
1035	3.42968	1.9864	0.32	0.7024	11.3405	37.2712	6.732	11.172	12.3	0	20.208	16.056	9.024	2.86
1036	4.4511	4.46193	0.64	0.768	43.802	52.0316	10.52	15.808	19.8	4.868	15.368	15.036	21.468	2.988
1037	3.27502	2.1313	0.3456	0.784	12.8163	39.5905	14.628	11	8.1	1.572	21.316	17.404	10.396	3.024
1038	3.57016	2.38353	0.4256	0.76	16.8792	41.721	9.92	15.648	8.9	0.144	18.5	22.3	11.488	1.32
1039	1.83581	2.29348	0.4624	0.4288	17.5529	13.5564	4.636	22.82	9.6	0	8.72	15.472	5.828	0
1040	2.83366	2.25142	0.4816	0.7136	17.9006	31.6137	16.088	18.508	5.5	0	22.084	18.516	9.628	0
1041	3.74589	3.5414	0.5248	0.6816	29.2219	39.3797	2.02	13.496	20.6	0	6.46	12.508	18.976	0.96
1042	3.57062	3.25655	0.344	0.5088	18.4266	28.6107	3.224	6.648	9.7	7.144	8.244	11.592	16.388	5.828
1043	2.21336	2.18212	0.4048	0.528	14.9621	19.1343	9.444	14.304	10.1	0	26.78	10.668	12.472	0
1044	3.50848	4.04534	0.5296	0.504	33.373	27.9022	1.868	15.928	15.9	7.508	8.912	11.092	11.532	3.968
1045	2.65371	2.69721	0.4464	0.5248	19.6516	22.4099	3.092	17.468	13	0	7.188	15.476	13.024	0
1046	2.04221	3.49262	0.5056	0.4736	27.867	16.1884	4.02	14.532	16.3	2.924	14.12	11.924	10.332	0.344
1047	3.54341	4.03061	0.712	0.8608	44.009	46.6465	8.472	24.86	18.8	0.16	16.468	26.196	12.884	1.244
1048	3.19378	4.10773	0.5312	0.4768	33.9522	24.3127	5.576	15.26	16.6	5.564	16.932	9.612	18.048	5.416
1049	2.4527	2.57597	0.4064	0.512	17.3536	20.4083	1.7	11.828	16.6	0	9.232	11.572	12.964	0
1050	3.24624	2.90441	0.44	0.632	20.7323	32.0454	1.52	12.06	19.5	0	9.268	14.692	20.424	0
1051	4.84493	4.92122	0.4992	0.6112	37.9682	45.3459	0.904	3.436	22.6	8.428	7.932	5.372	20.82	7.644
1052	3.69442	3.56258	0.5072	0.6944	28.4676	39.5581	3.696	17.388	17	0.388	12.312	18.408	22.072	1
1053	3.56638	3.01411	0.464	0.7168	22.4959	39.4262	4.708	18.196	14.8	0	11.912	15.64	19.964	0
1054	3.00424	3.54795	0.5216	0.5712	29.1061	27.1381	4.752	18.944	11.9	3.344	11.872	12.416	12.488	3.22
1055	2.46624	2.34936	0.4656	0.6128	18.0406	24.1448	7.26	21.228	9.8	0	8.34	20.332	9.2	0
1056	2.07955	1.54734	0.2928	0.5152	8.6706	17.712	11.084	12.052	5.9	2.128	11.22	14.412	7.42	0.972
1057	2.93141	3.65438	0.5248	0.5312	30.0889	24.8152	4.288	10.204	22.9	2.204	7.648	7.764	17.628	1.816
1058	2.96454	2.20516	0.3296	0.6128	12.6736	28.6098	6.612	7.792	14.1	0	20.984	9.584	8.028	0
1059	2.05512	1.50431	0.3648	0.5792	10.0701	19.4512	18.088	17.948	0.5	0	18.872	17.024	0.712	0.036
1060	2.83608	2.54591	0.4224	0.6192	17.7706	27.7242	16.572	13.944	9.7	1.456	15.232	13.964	10.948	1.328
1061	1.81525	1.59353	0.3248	0.4736	9.614	14.6167	14.004	11.24	4.9	0	17.98	15.972	2.872	0
1062	5.21046	4.21446	0.5184	0.7696	33.9924	60.6811	2.944	11.34	26.9	8.604	12.276	13.376	21.084	6.944
1063	2.94774	2.73973	0.3296	0.536	15.25	25.149	16.584	8.876	6.1	3.36	12.992	12.688	10.156	4.584
1064	2.17765	3.96812	0.4848	0.4416	30.1755	16.1074	6.104	7.4	17.4	7.06	11.2	9.812	8.66	4.592
1065	1.98091	1.74032	0.3776	0.5136	11.6548	16.9225	10.588	16.288	5.3	0	17.364	12.224	6.804	0
1066	1.51362	2.62386	0.4592	0.424	19.6639	11.43	12.64	17.14	10	0.532	15.96	12.068	3.64	0
1067	2.20309	1.69271	0.2976	0.44	9.4118	16.2201	4.624	12.464	7.3	0	9.116	9.524	15.028	0
1068	2.94144	2.16886	0.4352	0.7504	15.8477	34.3211	23.112	19.448	7.2	0.1	20.664	18.7	9.416	0
1069	6.60467	6.47678	0.5904	0.7696	57.9602	76.3707	6.204	9.372	20	16.476	12.948	13.216	18.2	19.672
1070	2.47741	1.88927	0.4288	0.5696	13.8916	22.6799	16.764	18.908	4.4	0	17.868	13.768	11.836	0
1071	3.30163	3.60986	0.688	0.7472	38.3617	38.1189	20.672	25.016	12.8	0	17.476	22.448	23.28	1.28
1072	3.89782	3.28393	0.7264	0.992	36.9267	58.5853	32.26	25.376	11.4	0	17.92	40.344	8.684	0
1073	4.5296	3.94107	0.6416	0.8416	39.0198	57.788	13.928	25.76	15.5	3.368	13.088	29.484	20.416	5.864
1074	3.28549	3.63105	0.6304	0.6176	35.5166	31.7163	16.524	18.688	20.1	0.316	12.864	16.712	19.328	5.04
1075	5.37674	5.53162	0.6864	0.8464	57.5656	68.5904	22.668	14.2	18.8	11.088	18.276	18.992	17.904	10.636
1076	1.95138	1.68349	0.3472	0.5104	10.5927	16.6094	13.916	15.904	4.1	0	16.28	12.464	7.94	0
1077	2.2609	2.31821	0.4176	0.4272	16.2015	16.1689	2.932	13.712	9.4	0	10.816	11.64	14.116	0
1078	2.43565	1.60217	0.3664	0.7152	10.6296	27.5176	27.812	14.204	3.5	0	27.292	19.544	3.652	0
1079	3.40706	2.72079	0.4352	0.8	19.36	41.9013	25.564	13.024	11.1	0	29.828	17.52	4.948	0
1080	1.52416	1.70535	0.3776	0.432	11.4617	11.6737	12.388	20.612	2.2	0	16.148	12.648	2.316	0
1081	2.56822	2.02707	0.4144	0.5936	14.3288	24.3375	12.46	12.756	10.1	0	23.4	12.388	12.824	0
1082	4.0367	3.44362	0.688	0.9296	36.6893	56.9166	20.156	26.912	10.3	0.212	15.548	31.868	13.08	0.232
1083	7.15579	6.68012	0.7232	0.9264	72.6875	98.9795	16.216	12.224	36.4	11.964	14.36	13.804	36.404	10.504
1084	2.15275	1.54808	0.2464	0.5552	7.62343	19.5226	3.388	6.264	9	0.436	22.148	10.232	8.696	0.372
1085	2.88315	2.02656	0.4336	0.7232	14.8947	32.5348	8.54	19.404	4.9	0	15.96	23.076	8.028	0
1086	3.25098	2.48739	0.4576	0.6688	18.6894	33.8386	6.968	15.892	13.3	0	12.428	13.556	13.356	0
1087	2.47474	2.33717	0.3408	0.4688	13.6926	19.0101	5.936	14.036	8.8	2.492	16.356	8.592	10.74	2.836
1088	1.7727	1.56229	0.3216	0.472	9.39253	14.2805	6.58	18.408	3.5	0	12.296	14.688	4.052	0
1089	2.18626	2.08258	0.3904	0.5472	13.9343	19.5389	5.944	19.24	7	0	17.536	19.528	8.128	0
1090	3.5981	3.27837	0.4416	0.6352	23.215	35.4654	5.388	9.96	21.7	0	8.452	13.016	24.112	0.632
1091	2.14283	1.9649	0.3792	0.5248	12.9408	18.4895	4.076	16.844	9.4	0	11.02	16.036	7.412	0
1092	1.75962	1.77818	0.3152	0.3488	10.2414	11.0203	3.304	9.62	11	0	10.956	5.424	11.564	0
1093	2.73008	2.3686	0.408	0.5808	16.1767	25.2315	9.856	17.236	4.7	0.956	20.576	15.2	5.676	1.132
1094	2.18861	2.11703	0.4304	0.4896	15.3692	17.7143	7.876	21.736	6.5	0	11.12	7.116	12.16	0
1095	2.26213	1.70955	0.344	0.6048	10.645	22.0512	5.364	18.412	4.5	0	18.612	18.496	7.532	0
1096	2.75016	2.61	0.432	0.5744	18.5328	25.1446	7.524	14.068	10.4	0.952	16.34	13.788	13.056	0.832
1097	2.58066	2.78018	0.5456	0.5168	24.226	21.5474	12.324	19.024	11.6	0	20.004	9.452	13.104	0
1098	1.52608	2.0152	0.2864	0.2816	10.4851	8.32965	4.448	6.904	9.3	0.864	10.272	8.884	3.944	0
1099	1.76771	2.14399	0.4288	0.4016	15.4888	12.4264	9.72	18.676	3.9	0	12.54	12.924	5.72	0.06
1100	2.27002	2.55529	0.4576	0.4272	19.1437	16.2259	9.484	17.024	11.4	0	8.308	9.38	16.5	0
1101	3.65189	3.29882	0.4112	0.6272	21.8807	35.5379	6.1	5.828	19.4	0	18.38	8.432	24.084	0
1102	2.35051	2.04178	0.3712	0.5584	13.1282	21.238	6.9	16.688	9.3	0	13.6	16.44	6.936	0
1103	1.87938	1.64715	0.3136	0.4624	9.59891	14.753	10.736	12.396	5.5	0	18.18	12.348	5.72	0.02
1104	1.50387	1.52019	0.2496	0.3344	7.59408	9.39928	6.776	7.216	7.8	0	12.424	12.076	6.732	0
1105	2.35715	2.45164	0.4368	0.6432	17.7045	24.2151	11.66	16.084	9.8	0.328	21.24	14.248	10.184	0
1106	1.67424	1.71585	0.2752	0.3296	8.95049	10.1148	5.272	10.916	6.6	1.78	10.26	4.008	11.756	1.812
1107	1.8557	1.92572	0.3248	0.4272	11.1917	13.6377	7.704	9.628	10.9	0	12.08	7.64	15.428	0.116
1108	3.94002	3.05262	0.552	0.8768	26.6852	52.5604	18	13.224	11.7	0	18.572	22.748	13.776	0
1109	1.97818	2.12891	0.368	0.3808	13.5015	13.0607	6.336	16.096	7.4	1.232	13.892	9.532	9.48	2.608
1110	2.73426	1.60204	0.3472	0.6832	10.1792	29.3611	17.424	11.568	3.6	0	17.288	22.624	7.804	0
1111	3.57358	3.07853	0.432	0.6112	21.4925	33.9836	9.844	11.612	13.7	0.892	18.92	11.708	21.98	1.52
1112	2.86905	2.80375	0.5296	0.5792	23.7581	26.3446	13.928	20.524	7.6	0	20.616	11.568	11.372	0
1113	2.3937	2.27344	0.3552	0.4752	13.8537	18.6785	4.284	11.184	6.2	2.384	15.056	7.608	4.776	1.696
1114	2.25147	1.57961	0.2912	0.5808	8.77181	21.1668	9.268	11.112	3.4	0.112	20.26	16.56	8.776	0.156
1115	4.84704	4.01075	0.6016	0.8816	37.3277	64.5295	7.728	20.172	12.4	6.416	6.356	24.476	14.456	12.896
1116	5.94427	5.09326	0.736	0.992	56.8599	88.2699	8.06	18.86	30.3	0.248	7.012	19.812	45.916	0.164
1117	4.07893	4.20998	0.6224	0.8	40.3607	49.7608	23.068	17.576	22	3.136	22.908	17.524	19.36	1.34
1118	3.5397	2.95852	0.5472	0.7904	25.718	42.956	26.972	17.884	10.4	0.82	19.224	17.996	18.844	1.6
1119	6.27546	5.63537	0.7776	0.9632	66.122	90.4312	10.58	12.264	34.2	1.508	5.612	12.044	39.48	2.784
1120	7.17981	6.32068	0.7392	0.9872	70.3652	105.688	12.756	10.9	35	6.296	5.728	13.784	40.88	4.584
1121	5.45962	5.32559	0.7472	0.904	60.2324	74.2146	9.932	22.984	17.9	5.948	13.164	22.068	20.424	5.704
1122	2.1848	1.98287	0.2816	0.4416	10.2106	16.1536	3.204	12.188	7.7	2.12	11.292	10.212	11.972	2.896
1123	2.75026	2.19556	0.4688	0.7536	17.0963	32.3521	8.412	26.42	5	0	17.284	25.632	4.38	0
1124	4.12842	3.82353	0.6	0.7952	35.5913	50.0499	6.144	21.432	14.8	2.052	12.132	18.16	15.7	1.04
1125	3.40811	2.48682	0.5168	0.8416	20.8383	43.9867	11.24	23.7	7.2	0	12.46	27.236	9.628	0
1126	2.82434	2.87748	0.4736	0.6192	21.9728	27.6179	6.632	20.408	8.9	1.976	12.372	19.144	8.532	1.704
1127	4.64736	3.31195	0.4368	0.8304	23.1994	58.4761	9.304	7.92	19.8	0	17.668	15.432	21.784	1.876
1128	2.50203	1.88455	0.3296	0.6208	11.1284	24.7582	7.108	12.908	5.8	0	15.096	22.232	6.84	0.02
1129	1.79659	1.68966	0.3408	0.4256	10.4659	13.2265	6.28	17.188	5.2	0	10.436	9.932	8.62	0
1130	2.57158	1.89634	0.3856	0.6944	12.7381	28.1571	6.012	20.58	5.1	0	14.796	20.512	5.756	0
1131	3.43846	2.7701	0.4784	0.72	21.4236	38.2463	4.2	15.964	17.4	0	8.504	18.784	18.12	0.16
1132	2.00949	1.63692	0.264	0.3952	8.36478	13.6581	30.292	8.72	7.6	0.588	16.588	12.432	8.028	3.48
1133	5.12899	4.38948	0.6752	0.9104	45.3833	70.3241	19.824	21.428	30.3	1.368	12.936	21.848	40.42	8.268
1134	2.65934	2.03287	0.4544	0.7328	15.553	30.5414	19.556	14.688	4.5	0	21.448	21.156	5.816	0
1135	1.93246	3.35211	0.4896	0.5152	26.0439	16.6039	6.668	14.804	16.5	0.26	13.232	17.784	3.504	0
1136	4.77829	4.54174	0.7168	0.9488	49.6493	68.3385	13.544	19.684	23.3	0.296	20.132	20.596	19.972	0.384
1137	2.44994	2.35161	0.4736	0.6672	18.3311	25.9475	6.772	23.44	5.7	0	15.18	22.684	4.608	0
1138	2.47403	1.94145	0.4112	0.6928	13.7192	27.1087	17.532	15.44	3.4	0	23.632	18.724	5.78	0
1139	2.11747	1.68554	0.3104	0.4816	9.69608	16.9573	8.044	13.924	3.9	0	13.82	12.836	9.712	3.284
1140	2.93291	2.33104	0.4416	0.6544	17.0979	30.1105	9.064	14.9	10.1	0.692	13.54	16.992	13.604	0.5
1141	3.47926	2.85457	0.3456	0.632	16.4713	34.1988	11.168	9.596	11.7	5.54	12.192	17.736	13.06	0.828
1142	5.07594	4.33524	0.6432	0.8496	42.8192	65.1051	5.152	21.532	22.1	0.384	7.824	18.044	33.508	3.192
1143	2.22965	2.21746	0.4288	0.5808	15.9494	20.9815	8.816	19.852	4.6	0	12.904	18.604	6.636	0
1144	3.42672	2.51597	0.504	0.8352	20.5877	43.895	12.48	22.172	6.6	0	12.912	28.152	9.32	0
1145	2.15411	2.79403	0.4368	0.5136	19.8914	18.2233	6.816	15.292	15.1	0	12.984	15.568	8.672	0
1146	4.9067	4.24258	0.6656	0.8672	43.3374	64.2654	10.936	25.004	24.2	0.44	11.408	21.676	25.792	1.068
1147	3.04733	2.07686	0.3584	0.6336	12.9299	30.2785	6.9	16.572	15.8	0	12.2	17.64	13.616	0
1148	3.946	3.55715	0.6368	0.8512	35.1683	51.16	11.912	19.956	16.3	0.104	12.224	26.808	18.204	0.412
1149	1.99982	1.77998	0.3968	0.5648	12.3735	18.5617	13.108	17.944	4.7	0	19.18	14.796	7.084	0
1150	2.33429	1.98518	0.3872	0.5184	13.2854	19.7403	3.22	18.328	7.7	0	10.012	19.88	6.416	0
1151	3.71277	3.79243	0.592	0.7184	34.8748	41.0474	9.016	21.592	15.7	0.052	13.54	20.048	23.616	0.148
1152	2.52779	2.11962	0.3616	0.5136	13.2532	21.0296	4.608	12.132	10.2	0.168	7.54	16.1	16.592	2.384
1153	1.9993	1.89725	0.312	0.4064	10.7014	13.9267	10.704	12.088	7.3	1.012	13.2	11.524	7.552	0.908
1154	3.25075	2.49975	0.4816	0.696	19.6494	35.1293	5.444	19	11.1	0	14.488	17.756	18.468	0
1155	3.17466	2.58532	0.5776	0.7856	23.8811	38.5142	17.844	23.124	4.6	0	17.368	21.132	7.172	0
1156	2.71056	1.56617	0.3296	0.5904	9.59398	25.4462	14.644	13.04	4.7	0	20.156	18.096	14.396	0
1157	2.67909	1.84219	0.32	0.5488	10.6657	23.5448	7.528	11.756	10.3	0	12.848	9.948	15.968	0
1158	1.83763	1.67835	0.3664	0.5376	11.0378	16.4914	15.752	14.64	1.2	0	23.108	10.876	2.48	0
1159	2.89331	2.41112	0.4448	0.6624	17.7278	30.07	6.272	17.068	9.1	0	12.444	18.892	12.548	0
1160	3.04467	5.3206	0.656	0.5616	53.0825	27.0484	10.38	12.148	28.3	4.016	11.388	15.444	15.756	0.852
1161	2.15085	1.83107	0.3488	0.5488	11.3848	19.3058	6.992	16.464	5.7	0	15.18	16.352	3.948	0
1162	2.54315	1.65919	0.3728	0.7632	11.0904	30.4268	17.384	12.448	5	0.22	28.032	21.064	3.704	0
1163	5.36962	4.19407	0.6176	0.984	39.9215	79.3062	14.256	20.72	17.8	2.58	12.176	34.488	16.44	4.76
1164	3.53333	2.94205	0.4624	0.792	21.9381	42.965	19.476	12.548	10.9	0.772	25.864	19.576	12.704	3.12
1165	3.06742	2.47154	0.464	0.696	18.8146	33.2635	8.128	23.332	6.4	1.644	16.2	22.276	4.024	0
1166	2.40992	1.7272	0.3776	0.5424	11.5824	21.1593	7.304	15.22	4.9	0	11.184	18.368	10.572	0
1167	2.81054	2.43564	0.3968	0.664	16.1778	29.3341	6.88	12.356	13.5	0	14.908	14.836	11.116	1.384
1168	1.76776	1.93969	0.3696	0.4928	12.5287	14.7841	10.576	15.764	5.4	0	20.464	12.48	3.088	0
1169	3.26075	2.52091	0.4304	0.7088	17.9111	35.8413	14.02	9.332	14.1	0	17.176	15.828	20.04	0.5
1170	1.99307	1.9782	0.2976	0.424	10.6541	14.4026	7.036	7.008	8.9	0.172	8.364	11.388	14.892	0.42
1171	4.4704	4.19083	0.528	0.7024	34.4016	47.9602	7.3	16.24	9.5	8.504	8.944	18.416	6.66	6.38
1172	2.77458	2.33806	0.4304	0.6032	16.7603	26.5182	4.196	19.468	9.4	0	10.568	15.74	10.564	0
1173	2.36566	1.97196	0.4304	0.5856	14.4563	22.3026	6.352	21.604	2.3	0	9.092	22.344	5.772	0
1174	2.04006	1.74178	0.2112	0.3616	7.42481	12.8325	5.18	7.072	8	4.172	7.32	14.192	4.544	2.272
1175	1.57656	1.52125	0.2656	0.3664	7.95385	10.4924	3.176	10.264	9	0	8.484	14.412	6.88	0
1176	2.38003	2.00678	0.2944	0.4592	10.6846	18.0267	2.328	9.832	13.1	0	9.096	9.004	11.736	0.236
1177	1.61962	1.77157	0.376	0.4608	11.7859	12.9588	9.704	20.028	3.4	0	13.812	17.032	1.604	0
1178	3.30067	3.16335	0.5456	0.7136	27.2829	36.4867	7.296	18.564	14.7	0	9.688	22.32	12.808	0
1179	1.8045	1.72	0.384	0.4976	11.7036	15.1755	9.496	18.972	1.4	0	14.196	15.696	3.512	0
1180	4.27053	3.7974	0.5904	0.824	34.829	53.5008	10.832	19.408	17.6	0.532	14.848	22.588	25.184	1.376
1181	3.42592	3.4919	0.5808	0.6512	31.7014	34.6677	5.324	15.336	22.2	0	10.204	10.684	21.12	0
1182	2.63691	2.71515	0.4368	0.5472	19.3876	23.1447	4.084	14.072	15.2	0.252	7.392	15.448	11.68	0
1183	1.8804	2.03302	0.3744	0.4672	13.1758	14.8919	6.908	15.196	8	0	13.884	15.272	4.328	0
1184	2.6528	2.78831	0.4688	0.6176	21.1596	26.0027	3.356	21.108	11.7	0.504	12.66	14.4	10.996	0.52
1185	3.58635	3.10572	0.4864	0.7024	24.1347	38.8803	6.612	20.664	8.7	4.292	13.604	16.996	22.02	3.848
1186	2.3149	2.96891	0.4912	0.4288	23.37	16.5604	7.84	16.892	14	0	6.308	9.516	15.752	0
1187	2.9577	2.58958	0.408	0.5472	17.495	25.7114	2.192	8.572	18.4	1.972	7.576	11.572	18.204	0.024
1188	4.0504	3.73887	0.5648	0.6832	32.9241	42.5093	10.876	16.856	15.5	2.408	17.644	12.444	18.108	5.756
1189	3.00845	2.88245	0.52	0.6224	23.9629	29.4256	4.048	22.036	12.9	0	7.028	19.548	10.412	0
1190	2.88238	2.7893	0.4128	0.5632	18.8823	25.7831	3.736	15.452	11.8	0.204	8.744	12.86	13.868	2.588
1191	2.14763	1.8267	0.3616	0.5328	11.7044	18.7775	6.46	15.964	6.8	0	9.976	17.448	9.004	0
1192	2.53438	2.08306	0.4624	0.7008	16.1302	28.0165	16.472	23.04	2.8	0	16.028	28.112	5.804	0
1193	3.83456	3.30363	0.5488	0.8096	28.5566	47.4404	12.68	15.18	14.9	1.532	20.12	19.736	17.976	1.152
1194	3.36259	1.79702	0.3552	0.7424	11.3793	38.5489	17.56	10.204	6.4	0	19.332	18.352	14.876	0
1195	2.43128	2.09376	0.3136	0.5392	11.6469	21.2149	17.448	4.976	7.6	0.056	17.836	11.932	8.244	0.184
1196	2.64648	2.58926	0.4864	0.7024	20.4614	29.2272	14.988	19.944	6	2.2	17.472	25.912	7.528	1.22
1197	3.05066	1.93358	0.4496	0.848	14.7576	39.8733	18.396	20.02	2.5	0.056	19.86	26.592	5.844	0
1198	3.46749	2.54355	0.5472	0.8976	22.3977	47.5568	14.644	29.212	4.2	0	20.26	29.184	8.132	0.44
1199	1.64008	1.83589	0.3888	0.4768	12.4831	13.4803	16.456	17.368	2.6	0	18.324	14.88	4.58	0
1200	3.42142	2.65696	0.6224	0.9504	26.2267	49.5937	28.66	32.668	3.2	0	25.068	39.428	2.568	0
1201	2.4293	2.05196	0.4688	0.6272	16.1119	24.3253	19.592	16.636	3	0	23.78	21.516	8.656	0
1202	2.41224	1.77581	0.344	0.5872	10.9783	22.7579	9.936	17.612	6.5	0	18.284	15.988	10.904	0
1203	3.0879	2.51981	0.4272	0.6192	17.7862	30.0042	13.004	17.144	14.2	0.692	14.416	13.592	21.264	2.624
1204	2.57088	2.17156	0.448	0.6176	16.2713	25.2628	19.34	15.468	7.3	0	20.472	18.5	9.244	0
1205	1.82069	1.96174	0.4096	0.5168	13.7953	15.8045	6.792	24.016	3.6	0	11.352	20.944	1.052	0
1206	3.35106	2.6694	0.5472	0.8096	23.4046	41.7166	16.88	21.176	9.6	0	25.732	18.264	8.912	0
1207	2.09114	2.48706	0.4928	0.4912	19.9673	17.0654	7.436	21.688	11.6	0	11.916	20.416	8.752	0
1208	2.17722	4.76136	0.5504	0.5216	40.366	18.6515	15.044	8.236	26.7	1.872	24.776	7.48	9.956	0
1209	3.12677	2.44905	0.5136	0.8896	20.4383	42.7191	25.428	21.564	4.4	0.248	22.212	29.536	6.56	0.288
1210	2.84731	2.19494	0.4432	0.704	16.2704	31.3565	13.152	22.776	6.7	0	17.96	19.068	7.86	0
1211	3.46502	2.97155	0.3904	0.5312	19.0091	28.96	3.82	10.016	19.2	2.276	11.36	10.508	18.892	3.148
1212	1.93861	1.50724	0.328	0.4448	9.27471	14.6546	12.096	13.624	5.9	0	13.028	11.564	5.94	0
1213	1.50442	1.64644	0.304	0.4064	9.36453	10.9858	8.872	12.792	7.3	0	14.672	13.512	5.536	0
1214	3.40795	3.82425	0.6208	0.6768	36.7607	35.7723	10.58	16.168	21.2	0	14.868	11.628	19.216	0.152
1215	4.87442	4.14843	0.5808	0.8464	37.2771	62.3735	11.564	12.324	22.9	0.7	15.052	17.584	26.272	3.248
1216	3.34445	3.20835	0.6	0.7296	30.194	37.726	12.368	25.952	11.8	0.52	11.076	23.228	17.736	4.26
1217	2.11286	1.78583	0.4192	0.624	12.9924	21.3243	20.312	16.944	1	0	18.736	18.176	3.188	0
1218	2.45896	2.8069	0.4208	0.4944	19.3169	19.8224	3.088	9.912	21.5	0	8.08	13.312	19.028	0
1219	2.92814	4.76085	0.6496	0.5952	47.2677	27.5301	3.612	20.08	22.7	1.996	19.96	11.332	10.392	0
1220	2.24006	2.50647	0.4304	0.4352	17.8202	16.3008	2.328	14.316	12.9	0	9.568	11.772	9.384	0
1221	3.94986	5.31388	0.6752	0.56	54.5099	34.3894	3.332	8.836	25.9	5.78	9.644	8.12	15.636	3.428
1222	3.30899	2.76148	0.5888	0.8016	25.8212	40.8315	6.28	31.024	4.4	0	11.18	27.544	8.716	0
1223	1.85461	2.40474	0.4144	0.3616	16.6173	11.8519	2.048	14.192	14.1	0	5.264	8.776	10.936	0
1224	2.69906	2.58318	0.4528	0.616	19.1491	26.3573	8.748	19.856	10.9	0	14.764	18.092	8.46	0
1225	4.67096	4.26333	0.592	0.8736	38.9511	61.7132	5.3	22.024	14.1	4.648	17.808	21.872	15.032	3.104
1226	1.99792	1.92919	0.408	0.504	13.5552	16.7698	6.324	15.544	8.5	0	12.668	17.02	7.168	0
1227	1.84469	2.2406	0.3504	0.3632	13.5259	11.8426	2.652	13.156	14	0	6.944	6.232	14.156	0
1228	2.39301	1.95808	0.3744	0.5488	12.7655	21.2491	12.376	18.112	6	0	16.892	19.268	12.352	0
1229	2.53245	3.80545	0.5328	0.4128	31.6933	17.3319	11.928	13.368	23.7	0.832	7.728	5.924	9.576	0.032
1230	4.16342	4.42379	0.7456	0.752	50.276	47.8269	13.752	21.784	22.1	0	11.308	19.552	27.416	0
1231	2.57485	2.41362	0.48	0.6304	18.9864	25.7806	12.224	17.436	11.1	0	17.108	21.88	11.064	0.076
1232	3.49198	3.04258	0.6	0.7824	28.7397	41.996	20.808	25.168	10.3	0	26.836	17.528	11.564	0
1233	2.1908	1.58382	0.3296	0.5616	9.67905	20.0365	8.932	12.768	5.3	0	17.072	17.98	3.12	0
1234	2.41541	1.75547	0.2848	0.5376	9.35634	21.0333	6.076	12.412	2.9	0.136	16.188	14.848	11.216	0.768
1235	3.88027	3.24654	0.5648	0.8192	28.8581	48.5262	8.268	18.528	15.5	0	10.712	21.292	20.828	0
1236	1.99768	1.67277	0.3312	0.5216	10.1469	17.2822	5.372	18.712	3.5	0	16.62	15.992	1.312	0
1237	2.668	2.31399	0.408	0.616	15.8509	26.0775	6.896	15	11	0	18.636	12.584	6.592	0
1238	2.11267	2.21841	0.4304	0.5248	16.0073	18.258	6.84	22.988	5.1	0	10.68	14.324	6.016	0
1239	6.51578	6.00471	0.5392	0.72	49.3893	70.6447	4.268	6.464	17.1	14.64	9.332	8.184	12.568	14.784
1240	3.87438	4.06706	0.5904	0.8208	37.157	48.5463	10.504	18.896	15.5	0.972	20.556	18.636	13.588	0.916
1241	4.32762	4.0194	0.6384	0.8576	39.5666	56.3149	9.6	20.948	16.8	0.82	18.164	20.956	13.896	0
1242	3.70248	3.60607	0.5152	0.7152	29.2119	40.7661	2.892	19.568	13.7	1.884	15.588	15.316	12.628	0.9
1243	2.83638	2.34595	0.44	0.6336	17.1393	28.3241	6.036	16.012	12.6	0	18.084	14.068	8.832	0.128
1244	5.19762	3.93748	0.4464	0.7712	27.7474	60.6583	5.684	10.612	8.4	6.368	12.536	17.04	18.288	10.072
1245	2.68968	2.15107	0.376	0.5712	13.8724	24.5108	4.02	16.036	8.1	0.344	26.052	10.32	7.848	0
1246	2.01221	1.78216	0.384	0.4736	12.0526	15.9807	10.544	14.484	4.6	0	22.328	11.24	4.024	0
1247	2.52107	2.31659	0.3952	0.5504	15.4328	22.3358	5.572	13.972	10.8	0	14.76	11.168	16.272	0.068
1248	6.24971	6.10081	0.5536	0.7888	51.4316	74.1308	6.14	3.816	10.5	20.524	20.736	6.612	9.112	18.288
1249	4.21029	2.99791	0.4688	0.7968	22.5964	51.1004	7.2	11.488	16.2	0	13.136	18.876	24.316	0
1250	4.23501	3.25395	0.4736	0.776	24.5799	50.1003	8.88	12.18	10.4	2.392	25.072	15.256	12.456	2.668
1251	2.67784	3.04157	0.5312	0.5056	25.6709	21.8433	4.364	20.444	11.2	2.352	17.624	10.412	7.5	3.4
1252	1.71837	1.55897	0.2896	0.4016	8.64745	12.1366	4.78	14.22	3.1	0.292	10.092	11.628	4.42	0.688
1253	4.6123	4.3387	0.504	0.6912	34.0206	48.6623	3.488	7.588	20.7	6.152	13.54	9.952	18.984	6.06
1254	2.59518	3.12719	0.3552	0.5152	18.288	21.5964	2.7	5.88	13.1	4.08	17.432	9.904	4.736	1.084
1255	2.25011	1.67031	0.3024	0.6208	9.43156	22.4713	18.14	8.04	5.6	0.192	27.696	11.072	2.5	0
1256	2.36784	1.84296	0.4176	0.6864	13.2995	25.8113	34.776	11.12	4.9	0	31.168	16.752	3.768	0
1257	3.57458	2.53591	0.5184	0.864	21.2686	47.2061	26.872	25.076	11.2	0	30.5	29.376	17.236	0.156
1258	3.02619	2.85113	0.568	0.7328	25.7259	34.4723	28.932	20.728	11.7	0	20.636	21.644	12.448	0.48
1259	3.77643	2.92012	0.6288	0.856	28.895	49.3145	23.844	23.788	10.2	0	17.772	33.076	18.324	0
1260	2.52339	2.14322	0.3856	0.5456	14.1301	22.1773	7.744	16.232	12.2	0	15.316	15.436	13.272	0
1261	2.07635	2.0695	0.4016	0.504	14.1986	17.3478	7.492	18.632	6.9	0	9.348	13.9	8.948	0
1262	2.03851	1.86932	0.3968	0.5408	12.8919	18.1659	8.36	21.972	1.5	0	11.268	17.976	5.844	0
1263	2.02285	1.51994	0.3088	0.4736	8.90889	16.0543	14.444	14.012	5.1	0	13.304	17.688	12.928	0
1264	3.71278	2.64936	0.5488	0.92	23.3063	51.9923	34.756	20.732	9.3	0	25.596	31.812	17.948	0.108
1265	2.98008	3.14254	0.6416	0.7808	31.5282	36.0698	9.768	32.592	6.3	0	13.2	26.872	6.772	0
1266	4.45494	4.13791	0.6512	0.848	41.4474	57.2861	17.128	21.588	21.2	0	17.348	21.092	20.708	0.016
1267	2.15603	1.58785	0.3184	0.6336	9.43843	22.0208	14.416	17.14	2	0	21.46	17.484	4.636	0
1268	2.83483	2.11289	0.3984	0.6544	14.3545	29.172	7.444	16.96	7.6	0	10.924	21.1	14.668	0.06
1269	3.27422	2.80887	0.6128	0.8496	27.2149	42.722	9.216	33.104	3.6	0	16.4	28.944	8.2	0
1270	3.41539	2.57494	0.4832	0.8384	20.2391	43.9165	4.876	21.496	8.3	0	14.904	23.276	11.876	0
1271	3.28853	2.42318	0.5152	0.84	20.3007	42.4382	17.572	22.528	4.8	0	17.048	28.728	10.524	0
1272	2.85296	2.34876	0.472	0.6896	18.2564	30.8139	7.868	24.488	5.6	0	13.952	21.804	8.96	0
1273	4.71774	4.57306	0.5824	0.8016	40.9903	57.3439	13.704	17.42	15.7	4.38	24.948	10.944	22.092	6.304
1274	2.77614	2.79145	0.4816	0.6944	21.7036	30.2341	7.784	15.624	12.4	1.012	15.596	19.052	6.636	0.108
1275	2.1772	1.54207	0.3392	0.6	9.6943	21.1473	10.496	18.428	1.8	0	16.304	16.048	2.456	0
1276	3.4419	2.32349	0.4864	0.8752	18.5712	46.0936	16.588	19.828	4.3	0	17.612	26.064	7.816	0
1277	3.33771	3.00423	0.48	0.6736	23.1317	34.921	10.892	14.276	15.3	0.26	17.524	15.916	13.764	0.324
1278	2.33722	2.1114	0.4192	0.6192	14.988	23.2074	6.436	22.312	6.8	0	17.08	18.8	6.564	0
1279	3.21016	3.14686	0.5328	0.696	26.5624	34.7162	5.408	20.144	11.6	1.392	12.336	22.508	7.44	0.204
1280	3.08803	2.14502	0.3632	0.6576	13.4377	31.7393	5.204	10.596	13.2	0	13.64	17.392	14.68	0
1281	2.00606	1.53824	0.2784	0.5024	8.30774	16.7829	5.312	12.004	6.4	0	11.864	18.34	7.24	0
1282	1.69696	1.8642	0.4096	0.456	13.2111	13.3608	9.872	16.096	5.9	0	13.208	14.4	6.652	0
1283	2.99261	1.9933	0.392	0.7808	13.4713	36.2129	14.132	15.92	4.7	0.992	20.68	23.704	7.148	4.724
1284	2.96368	2.40468	0.4512	0.6704	17.9109	31.0983	10.272	16.84	11.1	2.284	11.54	23.492	10.444	1.42
1285	3.82717	3.06828	0.6256	0.9216	30.1137	53.6207	16.716	24.176	10.8	0.944	16.004	29.476	12.752	0.392
1286	3.03254	2.46206	0.5056	0.7744	20.248	36.385	8.26	27.932	6.1	0	17.42	27.74	4.58	0
1287	4.06574	3.59048	0.6192	0.8992	34.5546	55.504	10.152	18.356	17.6	0	14.916	28.244	18.4	0
1288	3.71197	3.00771	0.6256	0.9216	29.5596	52.0683	12.856	31.864	3.3	0	16.284	29.444	8.8	0
1289	4.44208	3.71907	0.6928	0.9424	39.7214	63.2583	17.976	22.476	17.1	0	12.424	25.472	23.808	0
1290	1.95189	1.59826	0.3392	0.4848	9.973	15.8826	8.568	15.028	2.1	0	13.816	16.36	6.336	0
1291	3.03835	2.84619	0.5632	0.6784	25.4851	32.1857	16.916	22.192	9.6	2.14	22.016	19.624	10.34	1.62
1292	3.52054	3.29858	0.5344	0.6512	27.8216	35.5687	8.852	11.104	16.4	1.104	14.864	15.228	19.812	2.212
1293	2.02902	1.92339	0.3552	0.4912	12.0356	16.6192	7.788	16.704	5.4	1.012	12.336	16.2	9.196	2.268
1294	1.54098	1.97942	0.3456	0.3584	12.0488	10.1215	7.324	14.772	6.7	0	15.316	7.496	5.532	0
1295	4.07523	3.32828	0.4976	0.7968	26.2627	49.5268	12.404	14.4	13.3	5.372	15.016	21.6	11.412	4.104
1296	2.2213	1.70907	0.3552	0.5856	10.9225	21.0665	5.152	21.52	4.2	0	12.636	22.252	5.552	0
1297	2.64702	1.84696	0.3984	0.7552	12.8053	31.2764	14.284	21.376	1.8	0	18.888	25.212	4.904	0
1298	3.47643	3.06959	0.5632	0.792	27.3249	42.3061	6.668	26.78	8.4	0	15.892	23.976	14.272	0.04
1299	3.84482	3.50566	0.5632	0.7792	30.916	45.8528	7.008	19.716	14.5	0.216	13.184	21.2	19.252	2.472
1300	3.40784	2.70298	0.5504	0.8496	23.7998	44.382	15.492	25.468	5.3	0	13.184	34.136	14.944	1.58
1301	2.61603	2.11609	0.4176	0.6096	14.9673	25.3646	6.372	20.5	7.8	0	8.568	18.548	12.804	0
1302	1.90014	2.41919	0.3232	0.3024	13.4788	10.4478	8.336	10.636	6.3	2.768	10.876	6.548	3.912	1.044
1303	3.02128	2.83492	0.4832	0.6752	22.076	31.875	10.644	14.3	8.5	2.496	11.38	21.528	8.328	1.736
1304	2.32166	1.89783	0.3632	0.5616	12.1249	21.1111	4.392	15.644	7.3	0	12.524	19.976	13.044	0
1305	4.36688	4.04087	0.6624	0.9456	41.1851	62.4264	13.016	22.284	18.2	0.916	17.688	26.652	17.752	1.224
1306	2.30741	2.35703	0.4656	0.6224	18.0929	23.0455	15.128	20.4	5.1	0	19.188	19.292	5.876	0
1307	2.87845	2.92748	0.4864	0.6256	22.867	28.3772	6.256	21.376	14.2	0	14.816	16.808	18.224	0
1308	3.46373	2.54777	0.5232	0.864	21.5373	45.8057	15.932	19.216	8.2	0	17.02	31.556	10.648	0
1309	2.49067	1.97387	0.4192	0.6384	14.145	25.296	6.624	21.864	6.1	0	13.496	21.896	6.092	0
1310	2.4104	1.79428	0.352	0.584	11.2811	22.6293	10.584	19.088	3.2	0	15.232	22.628	10.188	0
1311	1.56589	1.51622	0.3488	0.4896	9.77893	13.2562	8.96	17.58	1	0	16.04	15.896	0.768	0
1312	4.59104	4.66878	0.5936	0.8304	42.5701	57.7922	9.824	15.48	15.2	8.468	14.936	17.748	24	4.86
1313	1.9609	1.85293	0.3744	0.5392	12.1899	17.5063	7.088	20.832	5.5	0	16.244	16.824	3.916	0.036
1314	1.85627	1.86454	0.3408	0.4224	11.3373	13.511	4.652	14.036	5.1	0	13.896	13.908	10.052	0.364
1315	3.07126	3.14569	0.4432	0.5328	22.4319	25.9734	2.772	7.696	22.1	0	7.42	11.896	21.88	0.028
1316	3.01842	3.1394	0.5104	0.6608	25.476	31.2112	7.404	15.248	17.9	0.292	11.264	17.548	15.38	0
1317	1.63168	2.27358	0.3744	0.4224	14.4928	12.1238	5.004	14.576	9.2	0.7	10.468	12.276	6.092	0
1318	2.42896	2.25449	0.4336	0.5936	16.3398	23.1288	5.916	19.172	7.7	0	9.848	19.228	10.212	0
1319	3.49221	3.7082	0.6	0.7008	34.5794	37.8318	6.412	21.112	20.9	0.236	12.456	15.176	19.744	0.048
1320	2.70414	2.57794	0.4448	0.5808	18.8128	25.0112	15.828	14.44	11.2	0	14.52	18.288	8.568	0.188
1321	2.29574	2.18569	0.5024	0.6688	18.1025	24.4969	18.164	20.708	4.3	0	21.776	22.252	3.236	0
1322	3.05187	2.60985	0.4736	0.7024	20.1194	33.3908	6.124	19.164	10.9	0	13.14	21.412	10.164	0
1323	4.8428	3.97198	0.7072	0.9504	43.1199	69.3468	24.5	16.364	22.9	0	19.524	23.924	20.248	0
1324	3.82192	4.20573	0.6576	0.752	42.4868	44.0718	9.632	17.128	23.5	1.24	15.26	17.476	16.392	0.552
1325	5.68096	5.71707	0.7744	0.928	66.7835	79.134	7.248	18.268	26.7	3.988	17.176	16.244	25.172	3.544
1326	2.64826	2.44694	0.4544	0.6016	18.3043	25.3421	7.628	19.912	8.8	0	13.068	15.804	6.652	0
1327	4.2203	3.79779	0.544	0.752	32.2556	48.4524	7.836	17.292	13.3	3.04	9.276	15.332	17.78	2.168
1328	5.32402	4.74932	0.7728	0.992	55.714	79.2729	9.524	29.456	15.9	2.592	6.42	37.908	22.228	3.3
1329	3.89094	3.76927	0.5104	0.6832	30.1769	40.9163	5.52	12.508	16.2	3.064	13.892	15.868	16.588	1.16
1330	2.21117	2.27409	0.4896	0.5504	18.3263	19.8416	14.336	18.78	6.2	0	17.024	17.7	7.232	0
1331	2.53046	1.9925	0.3776	0.6192	13.0472	24.957	8.62	20.152	7.7	0	13.688	18.224	6.78	0
1332	1.73722	1.90769	0.4304	0.4768	14.0518	14.1576	12.084	19.848	3.5	0	11.42	19.792	6.096	0
1333	1.91661	2.6751	0.3456	0.2752	15.5644	9.75836	3.704	11.968	10.9	4.864	9.38	7.352	6.468	5.412
1334	3.12214	2.07358	0.4048	0.7248	14.3196	35.1352	6.312	16.272	10	0	11.1	15.816	15.604	0
1335	2.84088	2.02711	0.4064	0.696	14.0919	30.9579	15.94	13.392	13.1	0	13.872	18.524	11.036	0
1336	3.49619	3.45641	0.5328	0.6816	28.974	36.891	8.208	11.696	19.1	1.032	9.476	16.42	13.684	0.14
1337	2.13821	2.74883	0.4544	0.4544	20.3101	16.2529	5.036	17.4	13.4	0	10.672	13.332	9.656	0.036
1338	1.81701	1.89217	0.3712	0.5232	12.3161	15.9467	6.58	17.604	4	0	13.112	19.492	3.856	0
1339	2.91616	2.56527	0.552	0.6816	22.7515	31.11	14.468	24.8	9.6	0	11.656	22.324	8.52	0
1340	1.96418	1.97731	0.352	0.4464	12.2231	14.8668	5.796	15.856	5.6	0	11.824	14.704	12.224	0
1341	2.4188	3.1711	0.536	0.4816	26.8996	19.0793	6.464	19.088	14.1	0	12.708	10.608	11.82	0
1342	3.12317	3.29016	0.368	0.416	19.7503	21.0437	2.536	7.868	15.5	5.308	6.572	5.276	14.924	7.008
1343	2.37408	3.01931	0.4896	0.4528	23.6614	17.7646	5.776	17.584	15.2	0	10.368	10.504	11.972	0
1344	3.3965	2.69903	0.4048	0.6928	18.0217	36.4537	5.348	13.176	15.7	0	14.952	15.308	18.468	0.064
1345	1.68077	1.55169	0.2704	0.3792	8.18098	11.3653	5.576	11.14	6.7	0	7.74	13.78	8.16	0
1346	2.644	2.52002	0.424	0.5824	17.6696	24.5623	2.652	14.352	13.4	0	14.784	16.144	11.352	0
1347	1.97771	2.38289	0.3904	0.4016	15.6487	13.6596	7.66	18.88	4.8	1.332	12.904	12.832	6.04	0.34
1348	3.22165	2.56376	0.4352	0.6688	18.3607	33.5518	8.716	15.676	6.9	0.124	15.336	13.56	14.564	1.792
1349	2.22254	2.20439	0.3392	0.4608	12.9794	17.0212	4.416	12.28	10.6	0	17.372	11.212	8.756	0
1350	4.38403	4.26129	0.5872	0.7104	38.6344	47.586	5.46	19.128	22.8	3.144	7.708	14.044	23.768	3.012
1351	2.15229	2.44209	0.4448	0.496	17.9292	17.6557	4.5	19.656	10	0	11.304	16.66	10.3	0
1352	2.29037	2.61551	0.488	0.5392	20.7093	20.1039	4.492	20.784	11.2	0	13.852	12.636	8.6	0
1353	4.06507	3.6131	0.5472	0.7392	30.9555	45.9846	3.9	22.68	12.4	3.532	11.868	16.216	17.924	0.896
1354	3.08045	2.78822	0.352	0.5104	16.397	25.036	4.264	6.784	10.3	5.008	10.024	9.512	12.48	3.456
1355	2.85046	2.39893	0.4368	0.6224	17.3679	27.9877	9.864	17.852	6.2	0.068	10.98	19.536	11.004	2
1356	4.94803	4.40814	0.5168	0.7744	35.3574	58.0752	8.064	10.604	17.7	6.148	19.372	16.156	19.832	5.084
1357	1.6252	3.03163	0.5168	0.4224	24.9554	12.0838	6.172	17.94	15.7	0	18.296	12.084	6.324	0
1358	2.00778	1.74076	0.3392	0.4656	10.6798	15.7151	7.916	15.964	5.4	0.316	14.792	14.116	2.212	0
1359	3.19162	2.29735	0.4288	0.7648	16.4503	37.7383	11.212	15.984	2.9	3.052	14.44	27.844	6.476	3.576
1360	4.33438	4.53738	0.5008	0.6416	35.2725	42.7098	3.384	9.26	19.7	6.776	21.564	8.296	16.676	4.432
1361	4.02464	3.76775	0.4112	0.5776	24.7002	36.0375	5.024	6.728	12.3	6.456	14.5	9.696	14.696	8.676
1362	2.07485	1.82939	0.3152	0.5568	10.4774	18.9387	7.724	7.676	10.5	0	19.58	13.488	6.544	0.132
1363	1.88435	1.56858	0.4144	0.6064	11.5506	18.7543	15.244	18.192	0	0	25.592	13.992	0.456	0
1364	2.23703	1.99129	0.1808	0.264	7.31019	10.6814	0	0	8.7	1.22	3.492	1.316	11.016	3.824
1365	2.99933	2.6228	0.3856	0.6368	16.8341	29.9742	6.612	8.188	13	1.16	22.836	10.88	8.172	1.024
1366	1.83722	1.72043	0.2928	0.4464	9.41168	14.0381	6.056	5.992	7.3	0.132	20.404	5.612	4.424	0
1367	2.71226	2.75271	0.4688	0.5648	20.9155	24.4456	15.832	8.496	8.9	0	19.628	11.04	8.544	0
1368	3.39712	2.92719	0.5008	0.7712	23.4813	40.3544	22.512	16.068	16.7	0.66	27.976	22.98	18.076	0.212
1369	4.306	4.04761	0.6496	0.8576	40.4928	56.0437	22.2	19.64	18.7	0.204	19.252	17.948	20.212	1.876
1370	3.25638	3.71122	0.632	0.7072	36.3425	35.7199	18.176	24.656	16.2	0.86	18.596	16.868	18.576	0
1371	5.59829	4.8233	0.8048	0.9984	58.8069	83.7752	13.476	32.492	31.4	0.4	8.304	26.248	44.212	0.156
1372	3.28749	1.56327	0.3504	0.8096	10.0555	40.964	31.712	11.036	5.2	0	29.452	33.104	12.972	0
1373	3.97024	3.73686	0.608	0.8416	35.268	50.9044	25.82	18.436	25.5	0.268	16.7	24.584	19.456	0.296
1374	1.70989	2.03087	0.4448	0.464	15.2546	13.647	5.792	22.92	4	0	13.784	15.176	2.084	0
1375	1.69947	1.66508	0.2928	0.376	9.1747	11.3895	7.268	8.432	9.7	0	9.12	11.624	8.392	0
1376	2.28912	1.8201	0.3776	0.5488	12.0953	20.4154	19.072	18.644	5.1	0	17.52	18.244	8.656	0
1377	3.74149	3.38529	0.5664	0.7648	30.0832	43.8876	14.836	20.336	18.9	0	16.628	18.844	14.516	0
1378	3.23934	2.8048	0.5824	0.7536	25.9317	37.7415	24.86	27.628	9.6	0	18.728	23.784	19.136	0
1379	3.77851	3.52069	0.5344	0.696	29.5572	40.5004	9.34	17.368	15.2	1.032	6.836	17.92	18.948	1.368
1380	4.54822	4.17061	0.7168	0.9072	45.7593	62.3799	11.78	30.304	16.9	0.844	13.984	22.56	17.9	0.996
1381	2.46962	1.84737	0.36	0.5856	11.7704	23.1928	33.556	12.236	8.2	0	27.572	14.732	12.6	0
1382	2.64547	2.20535	0.4992	0.7264	18.1437	30.1452	11.984	27.336	1.5	0	14.064	26.068	3.704	0
1383	1.73091	1.57626	0.3168	0.4544	9.34759	13.5467	9.328	11.952	5.4	0	16.572	13.248	2.956	0
1384	1.73451	1.56548	0.3072	0.4624	9.0779	13.7735	9.18	13.468	3.3	0	14.576	14.98	3.204	0
1385	1.72122	1.56769	0.32	0.4272	9.38124	12.7977	3.484	17.956	3.3	0	9.428	15.032	6.852	0
1386	4.21757	3.75864	0.5776	0.8032	33.7909	51.5799	5.18	18.144	18.3	0	11.916	20.812	19.192	0
1387	2.12797	1.97158	0.3392	0.5008	11.8246	17.6287	7.552	11.556	11.4	0.46	23.656	10.112	7.784	0.988
1388	3.99453	3.56512	0.3712	0.6624	21.3966	40.7363	6.66	5.568	16.7	7.488	16.5	9.732	12.728	3.372
1389	2.94846	2.49524	0.4512	0.6656	18.5084	30.7421	3.956	19.576	8.9	0	11.896	17.356	16.392	0
1390	2.41445	1.7171	0.3504	0.608	10.8436	23.5112	9.276	15.536	5.7	0	19.348	13.428	3.64	0
1391	2.84653	1.97388	0.2864	0.6672	10.3121	29.8167	5.1	5.448	11.1	0	21.812	14.244	8.956	0
1392	2.04728	1.67056	0.2272	0.3744	7.59571	13.2539	3.02	5.3	12.8	0	10.96	5.1	10.828	0.244
1393	3.87512	3.13832	0.4064	0.728	20.6954	43.2968	4.192	7.448	16.8	0.3	15.152	15.124	12.18	0.344
1394	3.18208	2.09125	0.456	0.7808	15.9898	38.3761	9.648	18.784	6.1	0	22.708	18.692	9.976	0
1395	4.10243	3.49142	0.4576	0.7984	25.4076	49.9397	14.22	6.484	18.7	3.684	22.412	16.424	14.532	4.008
1396	2.76808	1.73237	0.3168	0.7264	10.0707	31.4475	21.508	6.476	9.5	0	27.212	15.752	5.036	0
1397	5.43955	5.41271	0.6256	0.7808	51.56	64.15	16.464	12.636	23.7	6.912	15.756	13.824	19.52	8.692
1398	2.18064	1.51435	0.3232	0.6048	9.20252	21.3305	30.38	15.644	2.8	0	27.348	19.212	5.512	0
1399	4.06874	3.41289	0.7696	0.9888	40.4524	60.8742	18.936	38.912	4.7	0	9.808	38.912	11.812	0
1400	3.80138	3.24008	0.5264	0.7632	26.9854	44.4685	19.724	12.12	14.8	0	21.38	14.584	16.496	0
1401	3.13966	3.03081	0.7504	0.808	35.3018	39.1405	30.652	34.004	6.6	0	17.092	31.424	9.684	0
1402	2.66856	2.64771	0.5424	0.6592	23.0453	27.7682	16.248	24.56	6.3	0	15.512	19.744	6.74	0
1403	2.54574	2.26531	0.4912	0.6688	18.3164	26.9417	9.412	26.316	2.1	0	11.92	24.992	3.128	0
1404	1.77136	2.15987	0.5008	0.4944	17.8623	14.8515	15.588	23.092	2.1	0	12.344	18.816	2.48	0
1405	1.81008	2.37147	0.464	0.4896	18.1357	15.0044	9.424	19.488	7.4	0	10.176	17.924	2.988	0
1406	2.75992	2.14477	0.3328	0.5824	12.4829	25.5495	9.716	13.616	14	0	9.324	21.516	15.312	0
1407	2.05075	1.67393	0.4304	0.592	12.5806	19.798	19.268	18.148	1.4	0	21.964	15.908	2.592	0
1408	4.68893	3.90508	0.6688	0.9024	40.2353	63.9174	21.128	20.68	16.7	4.336	15.044	16.812	25.124	5.424
1409	5.6051	5.10897	0.7552	0.9552	58.4633	80.334	10.08	20.824	22.5	2.256	11.72	18.456	29.172	3.14
1410	2.00539	2.06411	0.392	0.4752	13.8772	15.9803	2.268	20.584	9	0	8.524	15.252	7.42	0
1411	4.47275	4.06915	0.5184	0.6624	32.8909	45.3683	5.9	10.752	24.8	2.524	12.232	11.324	27.52	2.844
1412	2.1187	1.74529	0.3536	0.496	11.0697	17.4121	2.536	15.852	5.5	0	14.324	13.368	4.34	0
1413	2.86707	2.71514	0.4176	0.5968	18.6253	27.0657	5.744	9.692	15.8	0	17.352	12.928	15.824	0
1414	4.24821	3.92297	0.4976	0.7552	30.5897	48.958	5.244	16.508	20.3	1.904	18.272	18.648	20.14	2.224
1415	2.83029	2.67554	0.4832	0.7264	20.9499	32.1083	6.36	19.24	8.5	0	11.064	22.98	6.864	0
1416	2.08363	1.64155	0.3376	0.5584	10.1493	19.0589	6.328	18	4	0	15.732	17.316	5.312	0
1417	2.5951	2.02708	0.3456	0.5888	12.2896	24.3887	11.744	10.212	9.2	0	14.568	16.864	12.58	0
1418	2.82474	2.36603	0.4304	0.6992	16.9363	30.9259	10.324	17.24	7.8	0.936	19.528	19.356	6.728	0.084
1419	4.68274	4.24091	0.2592	0.384	18.1193	28.3394	9.18	7.168	8.9	0	7.304	7.14	10.44	0
1420	3.07731	2.49833	0.4048	0.6752	16.8337	32.4282	10.344	10.6	11.1	0	22.328	11.34	11.896	0
1421	2.48026	1.61754	0.2864	0.5856	8.81978	23.2839	14.668	4.864	8.7	0.212	30.112	10.052	6.736	0
1422	2.66816	2.16814	0.5568	0.7584	19.6982	31.6347	38.4	22	1.6	0	23.028	23.992	6.104	0
1423	2.5193	2.45502	0.5888	0.6928	23.1827	27.5673	23.748	27.764	2.1	0	16.352	28.968	4.032	0
1424	1.95256	2.15335	0.52	0.5072	18.4191	16.5269	23.928	23.816	2.5	0	19.3	15.624	2.596	0
1425	3.04158	1.83522	0.4528	0.752	14.1968	35.4911	10.896	20.8	2.1	0	11.912	22.368	9.5	0
1426	1.50171	1.74992	0.3952	0.4112	12.1581	11.0751	18.956	18.152	1.8	0	11.952	17.484	2.016	0
1427	2.28522	1.51341	0.3264	0.6544	9.26889	23.9128	13.664	11.548	4.5	0	24.144	11.24	3.204	0
1428	4.09098	3.9131	0.7056	0.8816	42.4194	54.783	12.208	25.788	13.4	0	12.292	21.852	26.54	0
1429	2.05067	2.09701	0.416	0.5312	14.8017	17.9742	12.616	18.616	4.7	0	13.392	16.984	4.524	0
1430	3.3057	3.3098	0.6112	0.8304	31.6261	42.185	16.888	28.988	8	1.628	18.66	25.992	10.208	0
1431	2.25834	1.95893	0.3904	0.6272	13.2285	22.7574	11.052	16.348	5.7	0	19.556	15.172	5.712	0
1432	1.52016	1.57949	0.3632	0.4304	10.4342	11.6129	9.02	15.8	3.7	0	11.22	16.388	3.152	0
1433	1.66142	1.86897	0.4336	0.4336	13.8955	12.5796	16.088	13.096	6.8	0	13.768	9.844	3.896	0
1434	1.54394	1.63891	0.3232	0.4	9.79118	11.0762	2.712	15.696	4.7	0	15.216	10.496	4.764	0
1435	2.73565	1.80502	0.3776	0.7488	12.012	31.9991	20.184	13.512	4	0	21.652	20.32	4.172	0
1436	4.80634	4.93306	0.5584	0.7968	42.3249	58.045	17.18	5.152	26.4	5.876	23.256	17.072	14.916	6.276
1437	3.82552	3.05105	0.4576	0.7952	22.461	46.5279	12.48	13.62	15.3	0.224	14.54	18.204	18.756	0.284
1438	1.93053	1.73246	0.408	0.5808	12.3815	18.4412	12.412	16.964	2.4	0	23.632	15.816	2.544	0
1439	1.54885	1.65878	0.3664	0.4608	10.9329	12.4819	12.672	13.808	3.4	0	15.676	11.524	0.728	0
1440	1.62466	1.5395	0.3456	0.4896	9.82563	13.6769	11.232	17.204	0.6	0	17.324	13.696	2.352	0
1441	1.97096	2.25413	0.3936	0.4336	15.0191	14.5422	5.008	16.484	9.7	0	6.984	12.336	9.604	0
1442	2.39197	1.76375	0.3744	0.6912	11.7016	26.2214	8.004	21.716	1.9	0	20.8	17.756	3.5	0
1443	2.41278	2.26395	0.5184	0.7248	19.2071	27.6172	18.84	24.304	0.5	0	24.556	20.264	2.056	0
1444	3.26197	3.02035	0.6048	0.6928	28.7566	35.0908	27.768	27.94	9.8	0	22.084	18.632	20.156	0
1445	4.78856	4.26202	0.6672	0.9296	43.6263	67.1366	10.956	20.036	20.5	0.312	13.748	17.72	26.68	0.604
1446	6.46235	5.73079	0.792	0.9616	68.4137	92.9122	15.428	22.7	44.3	1.536	8.72	15.716	44.028	4.868
1447	2.51306	2.1866	0.424	0.6064	15.6025	24.3291	5.832	17.368	9.1	0	13.38	17.912	10.408	0
1448	2.34299	1.79575	0.3344	0.5712	10.8265	21.6151	8.384	15.608	6.7	0	10.828	15.96	9.844	0
1449	2.42714	2.89638	0.5632	0.584	25.8984	22.7723	10.08	28.18	8.6	0	6.652	21.552	11.996	0
1450	1.67398	1.83638	0.4208	0.4112	13.3452	12.111	26.528	18.776	2.8	0	13.288	17.944	4.96	0
1451	2.07877	2.3206	0.4624	0.488	17.7363	16.8793	14.92	22.772	4.5	0	8.936	15.352	6.916	0
1452	1.89309	1.71836	0.4112	0.5136	12.3778	16.263	12.38	22.388	1.3	0	9.732	21.008	1.6	0
1453	1.79616	2.06203	0.472	0.5072	16.2774	15.3669	10.164	20.708	2.6	0	10.668	16.728	4.044	0
1454	4.38088	3.71982	0.6448	0.848	37.1182	56.3678	8.608	32.36	16.2	0	7.528	21.596	32.124	0
1455	2.35501	2.27046	0.4448	0.5696	16.8129	21.6604	11.948	17.444	10.2	0	10.3	20.156	9.484	0
1456	2.14909	2.10263	0.3872	0.456	13.9504	16.3755	10.472	14.224	8.1	0	9.796	13.592	9.768	0
1457	3.90862	2.93498	0.4576	0.848	21.6843	50.5118	14.488	14.144	7.7	1.46	16.132	23.424	9.7	2.444
1458	3.29978	3.45378	0.5456	0.7472	29.6	38.0987	6.096	17.608	11	1.772	14.28	22.628	12.892	1.408
1459	3.19158	2.60033	0.4944	0.7712	20.8444	38.0366	10.82	16.528	9.5	0	19.296	22.748	9.272	0
1460	2.01267	1.76742	0.4384	0.624	13.3757	20.4101	12.8	22.872	0	0	16.972	19.576	0	0
1461	3.98512	3.28215	0.5184	0.824	26.9253	50.0619	12.352	16.436	17.8	0.096	12.952	26.688	14.356	0.168
1462	2.28346	1.9069	0.3936	0.6224	13.0207	22.8275	6.604	21.44	4.3	0	16.212	18.9	4.904	0
1463	2.35109	1.93717	0.2832	0.4	10.0677	15.7972	8.456	13.256	0.6	0	12.504	14.608	1.328	0
1464	3.10238	2.48324	0.4448	0.7104	18.1969	34.2725	6.884	14.104	14.2	0	19.756	16.988	8.736	0
1465	2.94904	2.16628	0.4912	0.696	17.6051	32.0587	7.316	15.436	10.6	0.4	15.916	17.8	14.844	0
1466	4.94589	4.94161	0.6752	0.8256	50.8345	61.7538	23.484	19.124	23.2	11.736	22.056	17.032	23.816	7.048
1467	2.87838	2.22249	0.4768	0.7136	17.5409	32.0803	14.536	20.888	7.5	0	17.5	20.72	9.432	0.092
1468	1.52576	1.64657	0.3696	0.4384	10.9445	11.8266	12.744	16.684	2.2	0	11.78	14.132	2.348	0
1469	2.25517	1.94399	0.4432	0.6096	14.6441	22.1479	10.632	21.872	2.3	0	11.924	22.112	4.084	0
1470	2.24982	1.58074	0.3696	0.6592	10.5888	23.732	20.368	12.16	3.8	0	19.488	20.472	3.552	0
1471	6.36602	5.75702	0.7088	0.9648	61.7136	91.8556	10.232	18.708	20.1	10.88	16.232	19.556	23.328	7.984
1472	5.08906	4.42486	0.7664	0.9984	51.6334	76.341	12.132	33.692	20.3	0	9.44	31.284	36.132	1.116
1473	1.75682	2.47273	0.5408	0.464	21.5996	13.9654	7.988	21.904	5.4	0	13.464	15.824	4.96	0
1474	6.20962	5.65676	0.7472	0.9888	63.8507	91.8284	15.896	22.932	23.2	3.512	11.024	28.416	30.64	2.936
1475	4.09358	3.50556	0.7504	0.9312	40.511	57.7855	19.248	25.04	11.4	0	16.02	25.932	13.6	0
1476	2.0796	1.72062	0.344	0.5408	10.7007	18.4908	8.244	16.86	5.4	0	13.656	19.612	5.872	0
1477	2.90688	2.67891	0.472	0.656	20.535	29.9294	6.792	16.796	12.7	0	10.724	16.988	14.456	0
1478	2.36072	1.66638	0.368	0.6384	11.0126	24.0829	14.688	14.812	2.4	0	14.604	20.024	4.472	0
1479	4.97584	4.69423	0.76	0.944	54.2129	70.73	15.44	33.388	12.6	5.42	18.712	26.26	15.72	4.292
1480	2.26661	1.71713	0.376	0.624	11.4866	22.7272	10.824	19.664	4	0	16.736	18.772	5.068	0
1481	3.73832	3.23182	0.6688	0.8752	33.6512	49.887	14.724	29.204	9.6	0	18.044	27.676	14.4	0
1482	3.81746	3.12945	0.6752	0.9008	32.943	52.3288	16.344	25.924	10.7	0	16.88	28.472	10.6	0
1483	1.9268	1.85605	0.4288	0.5056	13.6834	16.2908	13.176	20.64	3.5	0	11.808	20.892	6.38	0
1484	5.14506	5.02616	0.5856	0.7536	45.0842	58.7414	9.92	14.072	19.1	10.876	8.516	12.8	21.904	17.476
1485	2.13478	1.88172	0.4	0.5904	13.0519	20.4755	5.4	22.932	3.4	0	9.468	22.824	4.104	0
1486	2.14835	1.52261	0.3168	0.5264	9.09906	18.5821	4.132	16.304	4.4	0	11.008	18.4	9.652	0
1487	2.01411	1.87357	0.3424	0.4176	11.4262	14.3445	7.74	19.38	7	0	12.384	13.356	12.636	0
1488	2.90328	1.78564	0.3952	0.76	12.3646	34.31	12.1	19.936	2.1	0	10.764	28.448	9.82	0
1489	2.04752	1.50328	0.376	0.632	10.3108	20.9676	20.4	14.3	0.3	0	13.536	24.092	0.896	0
1490	2.61142	1.72316	0.4048	0.7408	12.2454	30.3334	12.628	18.192	2.5	0	13.696	27.256	3.184	0
1491	2.3921	1.79502	0.432	0.712	13.3847	26.9503	16.052	19.392	0.5	0	14.36	23.112	0.936	0
1492	2.98814	2.55209	0.4944	0.7072	20.4956	32.946	6.672	25.86	5.9	0	10.536	19.244	8.864	0
1493	4.6243	4.50368	0.6608	0.944	45.5625	65.8775	9.476	18.056	21.2	0	18.68	24.448	14.74	0.144
1494	3.14726	1.99206	0.496	0.8544	16.4936	41.3657	13.18	24.568	0.5	0.332	16.568	29.74	5.4	0
1495	2.47034	1.80002	0.3536	0.6176	11.3527	24.3549	8.036	17.212	6.7	0	14.34	17.34	6.42	0
1496	4.80282	3.87619	0.5744	0.9008	34.6023	65.3078	15.68	14.832	9.2	7.18	13.268	28.236	9.48	3.5
1497	3.8155	3.41018	0.5024	0.6752	27.0979	39.7164	6.756	15.964	10.4	3.18	10.976	20.524	17	5.344
1498	3.56083	3.13397	0.6576	0.888	32.181	48.282	6.596	27.14	7.2	0	19.66	26.044	4.348	0
1499	2.86272	1.70739	0.3824	0.7424	11.5928	33.1225	16.86	17.244	1.8	0	20.076	23.612	5.288	0
1500	2.31485	1.53551	0.3472	0.6544	9.84139	24.1963	8.752	19.244	1.2	0	18.776	22.824	3.276	0
1501	4.04549	4.13157	0.7008	0.9104	44.3835	55.9003	18.64	28.816	18.1	0.872	18.776	22.372	21.152	2.908
1502	2.09686	1.77047	0.4272	0.6608	13.1053	22.3066	16.324	19.752	1.6	0	24.196	14.984	0.888	0
1503	3.13362	2.66297	0.6128	0.8304	25.9076	40.0956	20.808	20.98	7.5	0	19.348	23.604	7.608	0
1504	2.24566	1.50236	0.3712	0.7072	10.2003	25.268	11.5	14.56	1.6	0	23.424	17.628	1.368	0
1505	2.99714	2.58537	0.3472	0.6128	15.1714	28.902	6.784	13.048	6.2	1.656	14.08	13.032	7.744	3.772
1506	3.48322	2.85678	0.4544	0.744	21.0274	39.9399	9.704	12.032	15.4	0	14.816	19.268	13.296	0
1507	2.08658	1.93579	0.3296	0.5072	11.3754	17.5208	5.528	14.544	9.7	0	13.224	13.576	10.584	0
1508	3.1067	2.25631	0.4848	0.8304	18.0406	39.7687	17.308	15.232	3.4	0	16.916	22.464	8.768	0
1509	4.91866	4.20597	0.5712	0.8112	37.1753	60.3894	6.62	20.704	11.4	3.472	11.7	21.14	15.784	2.2
1510	2.81934	2.30519	0.44	0.6992	16.877	30.8706	13.124	16.552	8	0	11.804	20.688	7.128	0
1511	2.95928	2.90075	0.5424	0.6368	25.0522	29.6012	11.952	23.82	9.6	1.192	11.768	18.508	11.568	0
1512	2.88685	2.61087	0.4912	0.696	20.7984	31.4258	5.82	20.344	12.1	0	11.02	17.352	13.724	0
1513	2.53941	1.84073	0.3424	0.6112	11.2618	24.741	8.14	12.44	12.1	0	13.964	17.788	14.584	0.276
1514	3.36838	2.3968	0.3936	0.7344	15.8402	38.2178	8.216	16.092	9.3	0	13.432	19.356	9.864	0
1515	3.14402	2.88909	0.4272	0.5344	20.093	26.6138	4.9	10.644	19.7	0	4.224	11.78	18.184	0
1516	1.7635	1.69801	0.4192	0.56	12.4541	16.4863	8.344	22.196	0.4	0	15.472	22.152	0.192	0
1517	3.45274	3.33899	0.4256	0.6416	22.8253	34.4384	3.848	9.46	19.7	1.696	14.38	12.924	18.728	1.376
1518	3.20317	2.40967	0.5056	0.8544	19.8607	42.0642	11.144	24.112	6.6	0	15.36	27.652	8.604	0.264
1519	5.19603	4.63326	0.7072	0.9952	49.9581	77.6595	15.76	19.492	20.8	2.608	11.2	23.78	27.024	5.708
1520	4.22562	4.49258	0.5616	0.7168	38.9386	46.3359	5.172	14.568	18.6	4.64	11.396	17.104	16.676	4.844
1521	2.52357	1.96808	0.4256	0.6976	14.2937	27.7877	9.312	21.516	2.1	0	15.496	22.636	3.508	0
1522	2.69682	2.39037	0.3568	0.5952	14.517	25.5169	9.932	16.604	2.3	4.504	18.944	15.352	1.192	2.892
1523	2.07317	1.73595	0.4224	0.6192	12.7679	20.8166	18.768	17.4	0.4	0	17.148	18.496	0.56	0
1524	1.91464	1.67182	0.3984	0.6064	11.7851	19.0229	14.484	20.404	0.3	0	20.528	18.9	0.956	0
1525	1.66917	1.97745	0.4992	0.5072	16.4802	14.4251	18.956	22.788	0.3	0	16.584	13.256	0.124	0
1526	2.01101	2.05849	0.3328	0.44	12.0631	14.9843	7.776	14.004	8	2.364	10.768	11.78	6.512	0.104
1527	3.31053	2.82238	0.6128	0.8464	27.336	43.0182	13.628	24.452	2.2	0	18.396	27.528	7.564	0
1528	2.0989	1.66417	0.4	0.6352	11.7794	21.5407	4.772	24.632	0.8	0	14.596	25.044	0.82	0
1529	3.56229	2.43302	0.432	0.8464	17.4148	46.1341	13.84	20.224	2.4	1.824	12.536	32.24	4.716	0.372
1530	3.67142	2.68	0.5712	0.8928	24.43	49.9757	9.736	26.628	6.5	0	12.964	32.652	10.468	0
1531	2.78195	1.87659	0.3632	0.688	12.0121	30.0328	10.304	16.66	5.8	0	16.144	18.828	6.44	0
1532	2.60189	2.17073	0.5168	0.6816	18.4497	27.9778	9.084	25.364	2.8	0	17.436	21.656	5.296	0
1533	5.03045	3.99624	0.584	0.9248	36.1716	70.0715	11.156	14.404	17.4	0.492	16.212	27.108	19.016	2.32
1534	3.38162	1.87696	0.36	0.8656	11.9262	44.8474	12.456	12.596	4.2	0	19.688	23.932	7.196	0
1535	3.50414	2.84186	0.5168	0.7872	23.5213	42.381	11.28	18.952	14.7	0.608	12.836	22.492	15.052	0.264
1536	2.16694	2.09595	0.3888	0.6112	13.9616	21.4122	6.356	17.52	8.5	0	17.264	21.512	2.84	0
1537	3.90629	3.32151	0.6496	0.8592	33.5958	51.1227	24.348	26.932	12.1	0	9.364	25.572	20.176	0
1538	3.99216	2.88612	0.5408	0.8928	24.8686	54.1629	10.252	21.256	11.2	0	9.552	31.06	18.376	0
1539	4.46214	3.98911	0.5392	0.7712	33.4975	52.3644	10.888	11.596	19.1	2.444	16.156	18.236	17.488	1.156
1540	2.9069	2.68468	0.424	0.56	18.6905	25.849	21.608	13.492	19.2	0	13.784	11.304	17.964	0
1541	4.13506	3.12611	0.6576	0.9456	32.1055	59.221	27.852	17.22	11.3	0.212	15.2	25.812	15.288	0
1542	3.30317	3.17917	0.472	0.68	23.9877	34.8899	10.62	18.916	8.6	1.732	13.092	18.128	8.12	2.384
1543	2.78539	2.32858	0.5408	0.8032	20.4597	34.7594	11.144	26.912	1.3	0	14.468	25.916	6.716	0
1544	1.51733	2.33508	0.4944	0.3872	18.9268	10.6366	9.968	24.132	4.2	0	7.596	16.536	6.032	0
1545	3.42426	2.8245	0.6288	0.9056	28.0158	47.39	12.716	29.712	1.5	0	16.824	29.904	3.712	0
1546	3.16507	3.12154	0.5376	0.7088	26.5842	34.8497	3.504	19.208	17.4	0	12.896	19.016	12.06	0
1547	2.71485	2.24952	0.5024	0.7904	18.5714	33.4228	12.064	25.04	1.7	0	19.668	22.944	3.276	0
1548	2.75013	1.54979	0.3904	0.7632	10.8929	32.7367	9.536	21.676	0.3	0	17.652	25.596	2.672	0
1549	2.90394	1.68216	0.4688	0.8128	13.5769	36.5593	20.028	8.628	3	0	21.248	24.984	4.088	0
1550	3.65941	2.85797	0.5632	0.8944	25.5821	49.9045	19.452	16.9	12.2	0.072	19.728	23.636	12.816	0.032
1551	4.68438	3.67138	0.6576	0.9968	37.3486	70.3234	12	24.92	13.9	0.076	12.104	37.832	15.544	0
1552	3.1019	2.42616	0.464	0.84	18.5068	40.1458	14.304	22.408	6.1	0.472	20.992	24.396	3.852	1.108
1553	1.78173	1.71585	0.4128	0.5552	12.4028	16.5105	22.992	15.24	0.2	0	20.916	19.984	0.392	0
1554	3.92432	3.50812	0.7184	0.9696	38.8976	57.6843	15.908	36.208	4.6	0	15.336	31.468	9.048	0
1555	3.21043	2.66541	0.6208	0.8576	26.2412	42.3051	13.284	29.224	1	0	12.68	32.576	5.26	0
1556	2.49118	1.59281	0.3872	0.8128	11.0639	31.6536	13.768	16.892	0.7	0	23.484	19.692	0.628	0
1557	1.80402	2.62149	0.6096	0.5536	25.4132	16.6492	0	0	0	0	25.492	15.272	1.672	0
1558	2.42789	1.99719	0.4688	0.7104	15.7365	27.2661	13.84	20.084	2.7	0	21.544	22.324	1.368	0
1559	1.99259	1.68316	0.4064	0.5936	12.048	19.3412	11.928	22.092	0.7	0	16.52	20.904	0.624	0
1560	1.85464	1.94335	0.3328	0.424	11.5028	13.5443	6.544	14.076	9.5	0	12.12	13.36	7.748	0
1561	2.1692	1.62731	0.3456	0.5264	10.2694	18.7426	11.824	12.932	7.3	0	15.116	14.06	6.152	0
1562	5.49821	4.75269	0.7424	0.9984	53.6394	82.3141	11.828	31.236	17.9	0.788	8.86	26.544	34.252	2.624
1563	2.90693	2.94267	0.2736	0.3248	13.8185	15.8518	5.688	3.52	7.2	9.964	3.108	3.836	7.564	8.904
1564	1.84957	1.5762	0.3648	0.5616	10.4536	17.2343	12.656	15.7	2.6	0	22.548	14.456	2.608	0
1565	2.12283	1.51174	0.3664	0.6656	10.1451	22.7066	11.188	18.22	0	0	12.088	25.6	0	0
1566	1.82635	1.83656	0.4128	0.5248	13.1315	16.0609	15.048	15.392	4.5	0	16.756	13.46	4.644	0
1567	2.32982	2.10032	0.272	0.3728	10.3993	14.7461	5.688	10.028	12.8	3.088	4.04	10.752	13.632	1.552
1568	4.29506	3.52977	0.656	0.9744	35.9044	63.2421	19.884	25.6	16	0	14.9	29.888	13.048	0
1569	2.17408	1.71783	0.368	0.6032	11.2895	21.2216	13.228	15.556	4.3	0	19.704	18.168	3.264	0
1570	1.9265	1.55148	0.3296	0.5504	9.52318	17.5506	8.592	12.676	6.2	0	22.492	11.052	3.876	0
1571	3.65318	3.00113	0.5328	0.872	25.427	48.6265	10.664	19.076	7.7	1.668	15.184	28.184	8.732	1.504
1572	2.344	1.67188	0.4176	0.7664	12.2548	28.314	23.6	10.704	0	0	24.048	19.84	0.16	0
1573	4.49101	3.1064	0.5024	0.9824	24.8663	66.5593	16.48	13.968	12	2.812	22.844	24.756	10.36	2.408
1574	4.12869	3.77763	0.7744	0.9744	44.8221	60.8716	18.752	29.124	11.9	1.212	12.348	31.596	12.76	0.284
1575	1.88197	1.64893	0.3536	0.5632	10.5715	17.5444	14.476	13.632	3.1	0	18.284	15.812	1.244	0
1576	2.3676	2.04354	0.4768	0.6672	16.2932	25.1442	9.672	22.508	3.1	0	14.816	22.7	5.472	0
1577	4.1733	3.49413	0.6208	0.92	33.764	58.1875	14.684	20.168	12.8	0	14.892	24.156	19.588	0
1578	3.32814	2.91023	0.4624	0.6992	21.723	36.0726	8.948	15.404	17.4	0	15.104	18.76	19.7	0
1579	2.39322	2.03409	0.4096	0.568	14.2286	21.9227	23.112	9.964	8.1	1.648	12.9	15.596	9.448	0.548
1580	2.74506	2.04813	0.3664	0.5712	13.0189	24.9734	8.016	18.82	3.2	0	11.856	15.7	5.728	0
1581	2.11373	1.983	0.4688	0.632	15.6392	21.5795	15.428	16.164	3.8	0	24.996	15.18	3.188	0
1582	2.19349	1.78022	0.3568	0.5312	11.3337	19.0835	9.46	13.636	6.5	0	17.732	14.928	9.216	0
1583	2.07019	1.59779	0.3392	0.5984	9.97067	20.16	7.18	19.148	1.8	0	15.396	18.996	1.664	0
1584	2.87664	2.11176	0.3184	0.6208	11.8776	28.1587	13.24	9.72	11.5	0.744	14.648	15.76	14.248	2.04
1585	2.30379	1.5364	0.3296	0.6352	9.45051	23.4437	13.984	12.66	1.7	0	22.252	15.9	2.212	0
1586	2.86616	2.06888	0.4432	0.832	15.4534	36.915	9.08	29.184	0.5	0	18.436	27.192	1.132	0
1587	3.40984	2.59887	0.5328	0.8384	22.2931	43.8484	20.524	16.356	8.6	0	24.04	17.384	10.528	0.156
1588	2.19138	2.0544	0.3952	0.5472	13.9177	19.5798	7.248	13.696	7.6	0	18.92	12.264	6.368	0
1589	3.44406	2.64574	0.4336	0.744	18.8205	39.5139	20.58	11.812	13.3	0	17.08	15.92	16.948	0
1590	7.85806	7.02972	0.7424	0.9824	78.3581	114.927	8.032	17.84	29	13.856	8.2	11.168	38.892	21.972
1591	2.79203	2.3175	0.4896	0.776	18.637	33.7269	24.024	16.708	5.2	0	24.192	15.892	4.972	0
1592	3.99994	3.19385	0.664	0.904	33.0557	54.9196	22.004	28.376	11.7	0	12.56	23.248	18.788	0
1593	3.27229	2.68528	0.5184	0.7856	22.4009	39.6357	17.196	16.428	12.6	0	21.188	15.456	8.812	0
1594	2.48333	2.42817	0.576	0.6544	22.497	25.8085	13.848	22.844	5.1	0	16.168	22.296	5.964	0
1595	1.55664	1.63599	0.376	0.4528	11.0405	12.3523	12.336	20.632	1.2	0	16.52	16.992	0.764	0
1596	4.05072	3.26767	0.536	0.9168	27.6565	56.349	24.192	18.072	9	1.912	21.976	20.116	10.384	2.388
1597	2.52747	1.9812	0.384	0.6512	13.1702	26.1126	11.472	14.284	6.2	0	22.244	16.188	6.736	0
1598	1.95842	2.15498	0.344	0.5184	12.8855	16.8911	9.312	9.348	7.8	0.36	19.224	16.476	6.416	0
1599	3.59856	3.2752	0.584	0.8304	30.0143	45.7411	9.564	19.268	16.1	0	20.024	23.54	13.616	0
1600	2.20243	2.35031	0.4608	0.6768	17.8822	23.842	9.656	17.468	7.1	0	16.428	21.108	0.904	0
1601	1.95677	1.65037	0.384	0.5888	11.3126	18.8929	20.988	15.82	1.3	0	22.296	14.776	1.896	0
1602	2.82507	3.45089	0.5008	0.48	27.3163	21.8742	0.728	2.364	0	0	12.544	13.256	4.78	0
1603	2.24267	1.58634	0.3616	0.6752	10.4335	24.1877	17.46	15.952	3.3	0	21.052	18.388	1.764	0
1604	2.07614	1.50452	0.272	0.5504	8.02968	18.7549	9.54	11.788	5.2	0	21.016	16.004	6.216	0
1605	3.22397	2.67151	0.5696	0.8976	24.2966	44.3606	26.404	13.744	11.4	0	25.708	22.832	6.84	0
1606	3.43413	4.12488	0.7632	0.8576	48.0787	45.1103	20.176	20.276	23	0	26.832	22.692	11.36	0
1607	1.82341	1.58186	0.2976	0.44	8.92942	13.7773	3.808	11.012	7.2	0	9.14	12.096	6.26	0
1608	3.00797	2.0482	0.3504	0.7216	12.5401	33.7844	7.696	9.872	10.7	0	20.468	19.164	9.74	0.052
1609	2.44968	2.34814	0.3872	0.5424	15.3404	21.4746	9.956	8.816	12.2	0	9.508	16.052	12.584	0
1610	3.09498	1.9832	0.304	0.7472	10.8615	35.8611	9.024	11.324	5.7	2.136	18.784	18.356	7.648	7.108
1611	1.93354	1.54885	0.3936	0.6016	10.96	19.0548	11.608	19.588	0.2	0	19.616	17.104	0.68	0
1612	2.11397	1.60237	0.3648	0.6192	10.5932	21.186	8.592	17.596	2.9	0	25.52	19.6	3.072	0.796
1613	4.43054	3.83998	0.648	0.9328	38.4308	62.4773	10.784	18.472	15.2	3.568	15.156	26.844	14.056	1.848
1614	2.14966	2.27494	0.328	0.4384	12.9567	15.8261	5.752	12.512	7.1	3.852	10.432	11.948	3.428	1.192
1615	2.6533	2.99128	0.4256	0.6224	20.6614	26.1934	12.28	8.188	12.9	7.356	24.3	20.936	10.328	1.468
1616	2.3768	2.10731	0.3568	0.56	13.0402	21.5083	3.84	12.836	12.8	0.668	12.864	16.352	10.272	0
1617	2.83155	2.14081	0.4144	0.6896	15.018	30.598	10.696	11.624	10.4	0	15.524	21.316	9.32	0
1618	5.15464	4.47589	0.52	0.8464	36.0789	65.8416	8.212	14.624	11	8.556	12.58	21.564	12.224	8.252
1619	3.69616	4.12688	0.4816	0.5696	31.1079	32.8308	3.984	11.844	16	7.828	6.224	12.348	20.984	4.896
1620	3.8421	3.7082	0.5648	0.72	32.6708	42.4959	7.808	16.052	17.7	0.832	13.588	23.42	14.98	2.144
1621	2.48608	1.8499	0.3776	0.6528	12.2598	25.7766	17.948	13.352	4.3	0	18.82	18.856	9.744	0
1622	5.25323	4.45532	0.7824	0.9952	53.0171	78.4919	12.088	28.06	20.4	0	11.98	28.436	23.816	0
1623	6.2799	5.57672	0.7168	0.9568	60.4972	89.906	9.364	18.296	27.1	8.22	10.692	18.232	35.528	9.524
1624	2.22227	2.00429	0.424	0.5808	14.4722	20.9188	7.196	19.16	6.8	0	11.028	17.996	4.988	0
1625	4.08163	3.75103	0.3728	0.52	22.4935	33.081	12.452	3.544	12.2	6.504	18.088	6.748	9.22	9.044
1626	2.33808	1.60066	0.3296	0.6208	9.76021	23.2699	11.14	11.776	6.1	0	21.14	16.592	5.68	0
1627	2.16331	2.02229	0.344	0.5088	12.2181	18.1405	8.72	10.48	8.7	0	15.852	12.368	5.288	0
1628	4.05854	3.95018	0.5232	0.7024	32.2664	43.7301	4.936	11.716	23.5	1.768	18.456	17.708	19.224	1.624
1629	3.3621	2.2014	0.5104	0.9408	18.4754	48.2973	28.932	26.588	5.6	0	28.252	34.972	2.984	0
1630	4.584	3.65459	0.6992	0.9808	39.4102	67.7879	27.244	33.852	16.5	0	19.8	30.828	26.348	0
1631	5.20291	4.89099	0.72	0.9024	53.5387	70.6995	10.684	12.204	31.4	0.32	7.384	16.404	32.636	0.036
1632	2.33698	1.86761	0.3056	0.4832	10.3914	18.5578	2.404	11.208	16.3	0	10.432	13.332	12.708	0
1633	2.37914	2.31756	0.5264	0.6192	19.8846	23.5869	12.636	23.3	4.2	0	15.144	19.328	5.484	0
1634	2.38483	2.1301	0.4464	0.584	15.9499	22.411	6.564	22.244	4.9	0	7.168	18.784	9.096	0
1635	2.79106	2.012	0.392	0.6912	13.5785	30.255	18.088	16.776	1.9	0.832	17.32	17.5	6.052	0.02
1636	2.34179	1.76498	0.4208	0.6176	12.9059	23.194	22.716	18.628	3.7	0	11.896	27.876	7.68	0
1637	1.70235	2.92054	0.5024	0.4144	23.5009	12.3612	4.636	18.576	13.7	0	10.564	14.22	8.664	0
1638	3.47786	2.62383	0.4672	0.808	19.9707	43.1363	14.684	13.036	8.6	1.184	20.456	21.448	6.048	0.216
1639	3.4071	2.63936	0.456	0.7616	19.6445	39.9887	8.768	15.316	11.6	1.132	17.336	21.128	10.332	1.728
1640	3.29472	2.77974	0.4384	0.6352	19.8652	32.6476	4.644	8.184	23.8	0	9.972	15.156	18.004	0
1641	2.49366	2.27738	0.4256	0.6432	16.2186	25.499	10.668	13.88	9.7	0	16.668	17.012	6.984	0
1642	2.10626	1.5831	0.3056	0.5712	9.12001	19.6379	4.44	14.536	5.2	0	14.176	15.268	7.024	0
1643	3.138	2.36097	0.4992	0.808	19.2797	39.1209	12.772	24.4	4	0	16.056	24.316	7.616	0
1644	3.60342	3.12795	0.6256	0.8736	30.6595	48.0763	12.748	25.764	10.8	0	12.28	26.576	16.8	0.152
1645	3.05619	2.52456	0.496	0.7456	20.3557	35.3658	9.668	24.172	5.3	0	14.252	20.164	7.94	0
1646	2.03331	1.8907	0.3648	0.5776	12.1312	19.2189	9.652	15.724	8.7	0	20.296	15.944	3.264	0
1647	2.66338	1.91831	0.4368	0.728	14.2981	30.3977	9.764	23.932	0.5	0	13.972	30.656	4.588	0
1648	4.13494	3.15188	0.672	0.9712	33.0169	60.7672	22.64	24.5	9.3	0	10.184	30.38	14.492	0.028
1649	4.28261	4.2736	0.7312	0.8704	47.7387	56.552	14.196	26.868	20.3	0.572	12.836	25.456	14.148	0
1650	2.1315	1.53079	0.4112	0.7024	11.25	23.9379	13.52	18.18	0	0	21.34	19.748	0.184	0
1651	2.00019	2.02618	0.3008	0.3776	10.9577	13.0896	2.924	10.076	12.7	0.1	7.004	11.72	6.556	0
1652	2.84613	2.39397	0.504	0.696	19.6886	31.0114	6.596	15.628	4.5	0	15.092	21.492	9.728	0.22
1653	2.47581	2.15324	0.448	0.6384	16.1513	25.1573	23.412	18.748	6.2	0	18.992	18.176	6.188	0
1654	2.28064	1.64694	0.392	0.6752	11.486	24.5626	15.832	18.54	2	0	20.416	18.032	1.856	0
