# Supplementary material for: Biomass Increases Go under Cover: Woody Vegetation Dynamics in South African Rangelands
Source: PLoS One. 2015 May 13;10(5):e0127093. doi: 10.1371/journal.pone.0127093 (PMC4430526; doi:10.1371/journal.pone.0127093)
Supplement: S3 Dataset — Data include biomass change estimates (2008–2012), percentage height and canopy cover changes for each 25 m x 25 m grid cell. Each height class (relative to height in 2008) are shown on separate worksheets. Metadata are included in the dataset. (XLSX) [file pone.0127093.s003.xlsx]

## Sheet: metadata
		The spreadsheet tabs are labelled: 1-3m, 3-5m and 5-10m and refer to the average height categories (per 25 m x 25 m pixel in 2008) from which the data were extracted. There was no >10m height class as there were no pixels with an average height over 10m. Each line item = 25 x 25m grid cell.
		Attribute (Column)	Attribute definition	Units
		08Hmean	average height of all pixels >1.5m in a 25 m x 25 m grid cell extracted from raster-based LiDAR canopy-height model for 2008	m
		12Hmean	average height of all pixels >1.5m in a 25 m x 25 m grid cell extracted from raster-based LiDAR canopy-height model for 2012	m
		08cc_prop	proportion of canopy cover per 25 m x 25 m grid cell extracted from raster-based LiDAR canopy-height model for 2008	None
		12cc_prop	proportion of canopy cover per 25 m x 25 m grid cell extracted from raster-based LiDAR canopy-height model for 2012	None
		08bio	Biomass model estimate for 2008	Mg ha-1
		12bio	Biomass model estimate for 2012	Mg ha-1
		12_08	Difference between 2012 and 2008 biomass estimate	Mg ha-1
		per_H_change	Percentage change in height between 2008 and 2012 for each 25 m x 25 m grid cell. Calculated as:	%
		per_cc_change	Percentage change in canopy cover between 2008 and 2012 for each 25 m x 25 m grid cell. Calculated as:	%
		Settlement	Wood extraction level of the settlement, either: "high", "intermediate", or "low".	None

## Sheet: 1-3m
08Hmean	12Hmean	08cc_prop	12cc_prop	08bio	12bio	12_08	per_H_change	per_cc_change	Settlement
2.76057	2.8753	0.2656	0.3248	8.84864	10.1638	1.31515	4.15602	22.2892	intermediate
1.92779	2.39528	0.288	0.448	7.68216	11.0759	3.39374	24.25	55.5556	intermediate
2.93217	3.1217	0.3552	0.552	10.869	15.336	4.46708	6.46382	55.4054	intermediate
1.50634	1.76181	0.1808	0.2928	5.82856	7.42432	1.59576	16.9596	61.9469	intermediate
1.71436	1.92406	0.2128	0.2656	6.43452	7.39268	0.958161	12.232	24.812	intermediate
1.67655	2.13552	0.2304	0.3664	6.57516	9.17136	2.5962	27.3759	59.0278	intermediate
1.59025	1.68646	0.2832	0.3216	6.9951	7.59803	0.602931	6.04999	13.5593	intermediate
2.46233	2.97173	0.328	0.4368	9.33643	12.5501	3.2137	20.6877	33.1707	intermediate
2.88957	3.71248	0.632	0.848	16.0112	24.6743	8.66306	28.4786	34.1772	intermediate
1.79277	3.28352	0.3088	0.552	7.6717	15.9214	8.24969	83.1534	78.7565	intermediate
1.90828	1.85195	0.2896	0.3632	7.66534	8.45165	0.786311	-2.95187	25.4144	intermediate
2.83925	3.74686	0.4112	0.744	11.6946	22.3117	10.6171	31.9665	80.9339	intermediate
2.19607	1.94555	0.328	0.304	8.76412	7.91966	-0.84446	-11.4076	-7.31707	intermediate
1.51441	2.19627	0.2416	0.44	6.44151	10.3765	3.935	45.0248	82.1192	intermediate
1.74705	2.07184	0.256	0.44	6.97469	10.0177	3.04304	18.5908	71.875	intermediate
1.82705	1.90093	0.2528	0.2576	7.07058	7.25277	0.182186	4.04368	1.89873	intermediate
1.65361	2.84821	0.28	0.6288	7.07801	15.7802	8.70217	72.2419	124.571	intermediate
2.02798	2.9701	0.3216	0.68	8.31777	17.279	8.96119	46.4561	111.443	intermediate
2.11977	3.7632	0.3264	0.816	8.5779	24.167	15.5891	77.5287	150	intermediate
1.91969	4.27224	0.3552	0.9072	8.51224	29.4423	20.93	122.548	155.405	intermediate
1.5212	2.35733	0.1904	0.4336	5.94186	10.742	4.80017	54.9652	127.731	intermediate
2.53595	3.12773	0.368	0.6368	10.1594	17.0959	6.93654	23.3356	73.0435	intermediate
2.59208	2.03568	0.2656	0.2704	8.55538	7.65099	-0.904387	-21.4654	1.80723	intermediate
1.81492	2.43883	0.2992	0.5712	7.60234	13.1727	5.57039	34.3767	90.9091	intermediate
2.67419	3.06058	0.3792	0.6256	10.6891	16.5911	5.90204	14.4489	64.9789	intermediate
1.57889	3.3645	0.2256	0.8112	6.37805	21.9292	15.5511	113.093	259.574	intermediate
2.41601	1.89858	0.3408	0.344	9.43952	8.32376	-1.11576	-21.4167	0.938967	intermediate
2.23575	2.69787	0.2816	0.4752	8.1696	12.4451	4.27552	20.6696	68.75	intermediate
1.60446	2.23133	0.272	0.4624	6.90371	10.8051	3.90143	39.0705	70	intermediate
1.56138	2.3369	0.3264	0.6544	7.38354	14.0653	6.68178	49.6689	100.49	intermediate
1.83875	1.87947	0.2144	0.2688	6.62726	7.35449	0.727223	2.21455	25.3731	intermediate
2.14802	4.444	0.2768	0.7376	7.94014	25.5243	17.5841	106.888	166.474	intermediate
1.81711	3.16282	0.3536	0.7488	8.25442	19.5637	11.3093	74.0577	111.765	intermediate
1.69004	1.65376	0.2	0.2528	6.25885	6.78351	0.524659	-2.14669	26.4	intermediate
1.55103	1.72458	0.1312	0.2768	5.37737	7.17206	1.79469	11.1893	110.976	intermediate
1.52263	1.74987	0.2656	0.464	6.69399	9.36458	2.67059	14.9242	74.6988	intermediate
1.54068	3.16602	0.2864	0.7248	6.93541	19.0815	12.1461	105.495	153.073	intermediate
2.89341	4.14205	0.3344	0.6112	10.3844	20.6339	10.2495	43.1546	82.7751	intermediate
1.71366	2.81734	0.2832	0.6576	7.22412	16.1847	8.96057	64.4048	132.203	intermediate
1.51731	1.62827	0.2048	0.2752	6.08019	6.98029	0.900103	7.31294	34.375	intermediate
2.07893	1.97216	0.2288	0.2592	7.16089	7.39369	0.232798	-5.13581	13.2867	intermediate
2.95214	4.39427	0.392	0.7616	11.6274	25.975	14.3476	48.8503	94.2857	intermediate
2.68115	3.45427	0.5136	0.832	13.0677	22.8772	9.80946	28.8354	61.9938	intermediate
1.66024	2.1569	0.3664	0.5424	8.03018	11.7104	3.68017	29.9149	48.0349	intermediate
1.68155	2.01763	0.2272	0.3696	6.54745	8.93061	2.38316	19.9863	62.6761	intermediate
1.7719	2.33766	0.288	0.488	7.38794	11.5195	4.13155	31.9296	69.4444	intermediate
2.57316	2.95144	0.3584	0.4992	10.0873	13.6989	3.61168	14.701	39.2857	intermediate
1.64824	1.77843	0.3296	0.4272	7.60389	9.02254	1.41865	7.89873	29.6117	intermediate
1.89959	3.04035	0.2864	0.6768	7.60902	17.5283	9.91924	60.053	136.313	intermediate
1.9055	3.2479	0.3456	0.6928	8.35934	18.7893	10.43	70.4487	100.463	intermediate
2.31585	3.35096	0.376	0.744	9.75003	20.3815	10.6315	44.6968	97.8723	intermediate
2.1088	2.17483	0.392	0.5648	9.46097	12.0933	2.63235	3.13117	44.0816	intermediate
1.90785	3.13413	0.3328	0.704	8.20463	18.5028	10.2982	64.2755	111.538	intermediate
1.90471	3.03373	0.3552	0.7616	8.47737	19.1848	10.7074	59.2752	114.414	intermediate
1.51457	2.37275	0.248	0.584	6.50528	13.1244	6.61913	56.6616	135.484	intermediate
1.57362	2.99458	0.296	0.7168	7.09623	18.1102	11.014	90.2988	142.162	intermediate
1.81306	2.49334	0.336	0.6032	8.03592	13.8996	5.8637	37.5211	79.5238	intermediate
1.76397	2.40757	0.2864	0.5776	7.35448	13.1567	5.80221	36.4859	101.676	intermediate
1.60087	1.98638	0.296	0.4736	7.14909	10.2087	3.0596	24.0813	60	intermediate
1.7376	3.13555	0.3488	0.8256	8.01552	21.008	12.9924	80.4529	136.697	intermediate
2.26457	3.7149	0.2816	0.808	8.22278	23.7139	15.4912	64.0444	186.932	intermediate
1.51091	2.5124	0.2832	0.632	6.84785	14.4491	7.60127	66.2839	123.164	intermediate
2.68966	3.36955	0.4432	0.6512	11.8555	18.423	6.56749	25.2779	46.9314	intermediate
1.85275	3.48661	0.3456	0.8432	8.23987	23.3094	15.0695	88.1857	143.981	intermediate
1.75042	2.18275	0.368	0.552	8.26506	11.9396	3.67449	24.6986	50	intermediate
1.77334	3.05368	0.3792	0.7696	8.45049	19.4444	10.9939	72.1994	102.954	intermediate
2.78335	3.54122	0.4176	0.6928	11.6607	20.121	8.46028	27.2287	65.9004	intermediate
1.91128	2.8161	0.408	0.792	9.15398	18.6596	9.50562	47.341	94.1176	intermediate
1.6518	2.4521	0.3008	0.5712	7.29983	13.2224	5.92257	48.4502	89.8936	intermediate
1.52835	3.10736	0.3216	0.856	7.26481	21.4745	14.2097	103.315	166.169	intermediate
1.88765	3.00064	0.3168	0.6912	7.96266	17.6353	9.67263	58.9617	118.182	intermediate
1.81974	2.87026	0.2912	0.6384	7.51639	16.0516	8.53521	57.7291	119.231	intermediate
1.94217	2.40474	0.3104	0.4992	7.99439	11.9105	3.91612	23.8172	60.8247	intermediate
1.54484	2.15515	0.2688	0.5056	6.76504	11.1844	4.41936	39.5064	88.0952	intermediate
1.87304	3.20763	0.3328	0.7152	8.12871	19.0773	10.9486	71.2526	114.904	intermediate
1.87564	2.53558	0.384	0.584	8.7637	13.7476	4.98386	35.1848	52.0833	intermediate
2.13219	3.18299	0.296	0.6224	8.1797	17.0262	8.84648	49.2827	110.27	intermediate
2.27384	3.18733	0.4848	0.8608	11.2677	22.0233	10.7556	40.1739	77.5578	intermediate
2.88023	3.55218	0.3376	0.5504	10.4159	16.856	6.44011	23.3297	63.0332	intermediate
1.90579	2.5111	0.2144	0.44	6.72145	11.2843	4.56282	31.7616	105.224	intermediate
1.87626	2.82322	0.3312	0.6896	8.11606	16.8021	8.686	50.4706	108.213	intermediate
2.9382	3.18118	0.2784	0.3456	9.40426	11.2484	1.84419	8.26969	24.1379	intermediate
2.67571	3.50962	0.4144	0.7328	11.31	20.8975	9.58745	31.1659	76.834	intermediate
1.92097	3.06384	0.3888	0.7856	8.93819	19.8169	10.8787	59.4944	102.058	intermediate
1.61434	1.77989	0.288	0.4176	7.09058	8.91466	1.82407	10.255	45	intermediate
1.73696	2.01504	0.288	0.4912	7.322	10.53	3.20803	16.0096	70.5556	intermediate
2.31081	2.88587	0.3616	0.5088	9.51955	13.666	4.14643	24.8856	40.708	intermediate
1.74451	1.87363	0.3008	0.4352	7.48258	9.38728	1.9047	7.4015	44.6809	intermediate
1.64508	2.49339	0.3152	0.624	7.44182	14.2397	6.79785	51.5665	97.9695	intermediate
1.55678	1.82589	0.3184	0.4208	7.29208	9.07883	1.78675	17.2863	32.1608	intermediate
2.03351	3.05923	0.3776	0.6928	9.07568	17.9327	8.85707	50.4409	83.4746	intermediate
2.02764	3.01019	0.2608	0.6384	7.50919	16.637	9.12782	48.4578	144.785	intermediate
1.53079	2.57923	0.2368	0.5776	6.41929	13.8064	7.38715	68.4901	143.919	intermediate
1.80285	1.83163	0.2416	0.4352	6.89817	9.2675	2.36933	1.59636	80.1325	intermediate
2.14958	2.54224	0.2992	0.4816	8.25851	12.0671	3.8086	18.2668	60.9626	intermediate
2.51607	3.2271	0.3872	0.6608	10.428	18.0182	7.59012	28.2596	70.6612	intermediate
2.96172	4.08622	0.552	0.8416	14.7573	26.5798	11.8224	37.9678	52.4638	intermediate
1.78269	2.05558	0.2368	0.3536	6.81018	8.807	1.99681	15.3078	49.3243	intermediate
2.41619	3.63229	0.3824	0.776	10.0986	22.5148	12.4162	50.3313	102.929	intermediate
1.79835	2.70229	0.2832	0.5984	7.3813	14.6406	7.25927	50.265	111.299	intermediate
1.99624	2.71003	0.3984	0.6848	9.25555	16.2053	6.94976	35.7567	71.8876	intermediate
1.74474	2.29546	0.256	0.5184	6.97081	11.8418	4.87102	31.5646	102.5	intermediate
1.80067	1.76014	0.3296	0.4192	7.93312	8.87906	0.945942	-2.25083	27.1845	intermediate
2.01386	1.65731	0.136	0.2	5.83864	6.21595	0.377309	-17.7048	47.0588	intermediate
2.18397	2.83576	0.2832	0.5312	8.09695	13.9152	5.81822	29.8443	87.5706	intermediate
2.02162	2.73901	0.2368	0.5808	7.18095	14.4687	7.28771	35.4859	145.27	intermediate
1.65495	2.83237	0.2896	0.6512	7.18458	16.1307	8.9461	71.1453	124.862	intermediate
1.53102	2.79034	0.344	0.784	7.49518	18.3796	10.8844	82.2537	127.907	intermediate
1.57045	2.94274	0.3264	0.728	7.40294	18.0827	10.6797	87.382	123.039	intermediate
1.65762	2.58085	0.2592	0.608	6.85942	14.3267	7.46729	55.6961	134.568	intermediate
2.15253	3.1453	0.3632	0.7008	9.16706	18.4884	9.32134	46.1211	92.9515	intermediate
2.68729	3.37325	0.496	0.7104	12.7785	19.7475	6.96899	25.5261	43.2258	intermediate
1.59911	2.67256	0.3168	0.72	7.36364	16.6536	9.29	67.128	127.273	intermediate
2.12242	2.08539	0.4048	0.448	9.67399	10.1661	0.492134	-1.74471	10.6719	intermediate
2.40791	3.09222	0.3712	0.7024	9.90113	18.2771	8.37593	28.4192	89.2241	intermediate
2.7481	3.03966	0.3696	0.568	10.6998	15.358	4.65815	10.6095	53.6797	intermediate
1.80302	1.70208	0.216	0.256	6.59597	6.89925	0.303279	-5.59838	18.5185	intermediate
1.72155	2.77784	0.2992	0.6848	7.41927	16.5096	9.09034	61.3569	128.877	intermediate
1.65746	1.76328	0.3664	0.4592	8.02351	9.34989	1.32638	6.38447	25.3275	intermediate
1.82502	1.67752	0.2656	0.3376	7.2203	7.75507	0.53477	-8.0821	27.1084	intermediate
2.53028	3.05677	0.3584	0.512	9.98655	14.2999	4.31335	20.8076	42.8571	intermediate
1.78921	2.86522	0.3248	0.7424	7.85209	17.9832	10.1311	60.1388	128.571	intermediate
1.8111	2.51813	0.264	0.4608	7.17709	11.6478	4.4707	39.0387	74.5455	intermediate
1.50098	2.62357	0.3344	0.76	7.33303	17.1102	9.77716	74.7905	127.273	intermediate
1.74846	2.4749	0.3584	0.6	8.15034	13.7748	5.62449	41.5474	67.4107	intermediate
2.70733	2.93141	0.3968	0.536	11.0837	14.3403	3.25669	8.27679	35.0806	intermediate
2.59496	3.48978	0.4848	0.8304	12.2879	23.0342	10.7463	34.483	71.2871	intermediate
1.60913	2.05856	0.2336	0.4032	6.50711	9.483	2.97589	27.93	72.6027	intermediate
1.72337	2.05336	0.2448	0.4496	6.80848	10.0936	3.28514	19.148	83.6601	intermediate
2.61717	3.42942	0.3136	0.5568	9.42228	16.557	7.13475	31.0354	77.551	intermediate
2.12591	3.11058	0.3456	0.648	8.85851	17.2527	8.39416	46.3176	87.5	intermediate
2.48401	2.31461	0.2688	0.3984	8.41937	10.0867	1.66737	-6.81962	48.2143	intermediate
2.36894	3.78398	0.3744	0.7888	9.85601	23.6036	13.7476	59.733	110.684	intermediate
1.62804	2.2905	0.2896	0.52	7.13351	11.849	4.71549	40.6907	79.558	intermediate
1.97857	2.76003	0.2736	0.6416	7.59128	15.6483	8.05705	39.4962	134.503	intermediate
2.1449	3.22429	0.3632	0.7328	9.1489	19.5273	10.3784	50.3236	101.762	intermediate
1.88552	2.81723	0.352	0.648	8.39317	16.007	7.61382	49.414	84.0909	intermediate
1.9136	2.2727	0.2544	0.3744	7.23403	9.61988	2.38585	18.7657	47.1698	intermediate
2.69269	4.06238	0.416	0.816	11.3844	25.7668	14.3824	50.867	96.1538	intermediate
1.8586	2.81965	0.2128	0.4752	6.63567	12.8244	6.18869	51.7083	123.308	intermediate
1.58814	2.52829	0.3088	0.704	7.25761	15.7078	8.45024	59.1982	127.979	intermediate
1.6225	2.45003	0.2832	0.6512	7.05495	14.4991	7.44413	51.0034	129.944	intermediate
2.88709	2.56595	0.5344	0.56	14.1544	13.4602	-0.694165	-11.1233	4.79042	intermediate
1.90035	2.16298	0.3568	0.5008	8.48715	11.1423	2.65516	13.8201	40.3587	intermediate
2.38757	2.8553	0.4432	0.6432	10.9782	16.0788	5.10067	19.5902	45.1264	intermediate
1.52256	2.05867	0.2384	0.4096	6.42248	9.56964	3.14716	35.2111	71.8121	intermediate
1.56141	2.68555	0.2896	0.728	7.00706	16.8557	9.84866	71.9952	151.381	intermediate
1.66643	2.06622	0.2208	0.3568	6.45505	8.87498	2.41993	23.9908	61.5942	intermediate
1.7779	2.27525	0.312	0.496	7.67889	11.4392	3.76031	27.974	58.9744	intermediate
2.8026	3.0831	0.4928	0.696	13.0945	18.1058	5.01128	10.0086	41.2338	intermediate
1.72593	1.89518	0.3632	0.5104	8.15171	10.3827	2.23096	9.80631	40.5286	intermediate
1.98959	2.94536	0.3024	0.68	7.98654	17.1687	9.18218	48.0385	124.868	intermediate
2.84643	3.78899	0.5488	0.8624	14.2806	25.457	11.1764	33.1138	57.1429	intermediate
2.06628	2.46454	0.328	0.5648	8.48515	13.1656	4.68045	19.2743	72.1951	intermediate
1.57041	2.27242	0.2592	0.4944	6.71129	11.4062	4.69488	44.7023	90.7407	intermediate
1.94832	3.2473	0.2992	0.688	7.8639	18.6844	10.8205	66.6718	129.947	intermediate
1.9582	2.18717	0.3152	0.5568	8.08859	12.0243	3.93575	11.6929	76.6497	intermediate
1.63618	2.59709	0.3168	0.6224	7.4406	14.6365	7.1959	58.7289	96.4646	intermediate
2.83401	3.87902	0.464	0.7568	12.6611	23.2815	10.6204	36.8739	63.1034	intermediate
1.69791	1.85733	0.2608	0.336	6.94566	8.1334	1.18774	9.38919	28.8344	intermediate
1.58848	2.43422	0.3024	0.5824	7.19167	13.3341	6.14246	53.2421	92.5926	intermediate
1.53694	2.09005	0.2624	0.488	6.68667	10.7277	4.04099	35.9877	85.9756	intermediate
1.82742	2.60299	0.3648	0.6784	8.41243	15.6158	7.20336	42.4407	85.9649	intermediate
1.95925	2.80762	0.3392	0.6608	8.3989	16.2017	7.80279	43.3008	94.8113	intermediate
2.01411	3.30398	0.3792	0.8048	9.04879	21.4689	12.4201	64.0417	112.236	intermediate
2.09427	2.83963	0.3424	0.592	8.74294	15.06	6.3171	35.5904	72.8972	intermediate
2.5281	3.16698	0.4048	0.6704	10.7501	17.9571	7.20692	25.2712	65.6126	intermediate
1.6694	1.99312	0.2368	0.4224	6.63438	9.56087	2.92649	19.3914	78.3784	intermediate
2.08575	2.58992	0.4432	0.6784	10.1016	15.5577	5.45611	24.1721	53.0686	intermediate
2.08502	2.97574	0.4688	0.8208	10.4492	20.0498	9.60052	42.72	75.0853	intermediate
2.54622	3.04582	0.296	0.4848	8.9828	13.7203	4.73746	19.6212	63.7838	intermediate
1.7049	2.20038	0.2112	0.3856	6.40345	9.60394	3.20049	29.0621	82.5758	intermediate
1.72961	2.58709	0.3648	0.704	8.17861	15.9791	7.8005	49.5765	92.9825	intermediate
2.7693	2.90035	0.2768	0.3616	9.06708	10.9165	1.84945	4.73224	30.6358	intermediate
1.64437	2.23317	0.264	0.5136	6.88864	11.56	4.67134	35.807	94.5455	intermediate
1.63486	1.86754	0.3808	0.464	8.12352	9.72237	1.59886	14.2324	21.8487	intermediate
2.55931	3.23627	0.5104	0.7392	12.604	19.7205	7.11655	26.4509	44.8276	intermediate
1.96561	1.9932	0.3984	0.4432	9.17558	9.83278	0.657194	1.40363	11.245	intermediate
1.52777	1.60198	0.2016	0.2576	6.06219	6.74812	0.685926	4.8574	27.7778	intermediate
1.67126	2.73426	0.2576	0.56	6.86507	14.0779	7.21282	63.6047	117.391	intermediate
1.92988	3.27358	0.392	0.7424	9.00136	19.9699	10.9686	69.6261	89.3878	intermediate
1.56378	1.69523	0.2288	0.3424	6.3885	7.84758	1.45908	8.40592	49.6503	intermediate
1.76837	2.48296	0.376	0.5904	8.40106	13.6503	5.24926	40.4095	57.0213	intermediate
1.70271	3.00427	0.3632	0.808	8.09645	19.9512	11.8548	76.4405	122.467	intermediate
1.54306	1.63054	0.2192	0.2864	6.26036	7.10406	0.843701	5.66926	30.6569	intermediate
1.53965	1.52458	0.1568	0.2064	5.62588	6.10593	0.480057	-0.978792	31.6327	intermediate
2.98444	3.40525	0.376	0.5424	11.3974	16.1475	4.75008	14.1001	44.2553	intermediate
1.90763	2.08486	0.2912	0.3872	7.68411	9.3339	1.64979	9.29059	32.967	intermediate
1.66901	1.77942	0.176	0.2288	5.96879	6.71182	0.743029	6.6153	30	intermediate
2.01455	2.32214	0.232	0.3216	7.10661	8.93771	1.8311	15.2684	38.6207	intermediate
2.13459	2.50571	0.3632	0.5744	9.12436	13.4756	4.35125	17.386	58.1498	intermediate
2.88389	3.68474	0.3664	0.72	10.9682	21.4294	10.4611	27.7698	96.5066	intermediate
2.0563	2.20883	0.3344	0.4912	8.54994	11.1538	2.60389	7.4177	46.89	intermediate
1.63393	1.82848	0.2176	0.3152	6.37376	7.82064	1.44689	11.9069	44.8529	intermediate
1.83775	1.88133	0.2736	0.344	7.3388	8.28487	0.946068	2.37138	25.731	intermediate
2.09581	1.91013	0.2608	0.2944	7.62569	7.72894	0.103245	-8.85958	12.8834	intermediate
1.69822	2.09298	0.3264	0.4784	7.67623	10.6054	2.92913	23.2455	46.5686	intermediate
1.96186	2.43534	0.3104	0.504	8.03444	12.0872	4.05278	24.1342	62.3711	intermediate
1.99891	2.28326	0.3472	0.4656	8.59185	11.0104	2.41852	14.2253	34.1014	intermediate
2.20857	2.16336	0.232	0.32	7.40158	8.5804	1.17882	-2.04703	37.931	intermediate
2.18905	3.59163	0.408	0.7584	9.89664	21.8938	11.9972	64.0725	85.8824	intermediate
2.31304	3.03074	0.3664	0.6112	9.5976	16.1828	6.58517	31.0284	66.8122	intermediate
1.59952	1.89102	0.24	0.3744	6.55948	8.68344	2.12395	18.2242	56	intermediate
1.73603	2.27227	0.3456	0.5536	7.97553	12.2872	4.31167	30.8889	60.1852	intermediate
1.65162	2.23322	0.24	0.432	6.64142	10.366	3.72455	35.2139	80	intermediate
2.85415	3.47517	0.4048	0.6416	11.6151	18.6551	7.04008	21.7585	58.498	intermediate
1.72149	1.96347	0.2672	0.4224	7.05816	9.4788	2.42064	14.0564	58.0838	intermediate
1.68506	1.51376	0.2528	0.3024	6.83536	7.0436	0.208244	-10.1658	19.6203	intermediate
1.83243	2.32275	0.2864	0.4464	7.48297	10.8386	3.35564	26.7579	55.8659	intermediate
1.51843	1.69451	0.2528	0.3728	6.55931	8.18353	1.62422	11.5962	47.4684	intermediate
1.61356	1.87304	0.192	0.2848	6.07402	7.53955	1.46553	16.0812	48.3333	intermediate
1.77696	2.45698	0.3024	0.5264	7.56518	12.5193	4.95417	38.2687	74.0741	intermediate
2.23455	2.50275	0.3232	0.5008	8.77655	12.2574	3.48082	12.0024	54.9505	intermediate
1.92713	2.08008	0.2464	0.344	7.15556	8.73291	1.57735	7.93667	39.6104	intermediate
1.9563	1.59189	0.2288	0.2336	6.97703	6.48072	-0.496307	-18.6275	2.0979	intermediate
1.51462	2.2039	0.2336	0.4496	6.36243	10.5372	4.17472	45.5084	92.4658	intermediate
1.67841	1.79834	0.2256	0.28	6.52517	7.34357	0.818392	7.14545	24.1135	intermediate
1.54134	1.71102	0.224	0.3248	6.30637	7.68567	1.3793	11.0086	45	intermediate
2.49578	1.97973	0.2944	0.352	8.85879	8.61048	-0.248315	-20.6769	19.5652	intermediate
1.72527	2.02683	0.2944	0.3984	7.3723	9.33541	1.96312	17.479	35.3261	intermediate
1.53247	2.032	0.256	0.3776	6.61471	9.07194	2.45723	32.5964	47.5	intermediate
2.02461	2.51411	0.3504	0.5504	8.69278	13.1118	4.41905	24.1775	57.0776	intermediate
2.7849	2.79755	0.32	0.4144	9.88377	11.6409	1.75713	0.454237	29.5	intermediate
1.72337	1.69421	0.2224	0.3168	6.5555	7.56107	1.00556	-1.69203	42.446	intermediate
2.25775	2.25102	0.3088	0.3856	8.61263	9.7319	1.11927	-0.298086	24.8705	intermediate
2.01249	2.37515	0.2848	0.4016	7.79981	10.2946	2.49479	18.0205	41.0112	intermediate
2.18413	2.2956	0.2784	0.3776	8.02854	9.72421	1.69566	5.10364	35.6322	intermediate
2.0547	2.15126	0.2656	0.3504	7.62006	8.98359	1.36353	4.69947	31.9277	intermediate
1.70614	1.62218	0.1984	0.2464	6.26206	6.66316	0.401097	-4.92105	24.1935	intermediate
2.97322	2.09122	0.3216	0.3328	10.3099	8.60454	-1.70532	-29.6648	3.48259	intermediate
1.94702	2.16086	0.2528	0.3664	7.26933	9.2322	1.96287	10.9829	44.9367	intermediate
2.26279	1.75262	0.3392	0.3504	9.07361	8.06823	-1.00538	-22.5461	3.30189	intermediate
1.78073	2.29099	0.2704	0.4272	7.19923	10.4575	3.25822	28.6545	57.9882	intermediate
1.61017	1.80038	0.2256	0.3568	6.42429	8.2534	1.82911	11.813	58.156	intermediate
1.61575	1.81058	0.232	0.3072	6.5003	7.68875	1.18845	12.0582	32.4138	intermediate
1.56812	1.80034	0.2336	0.3408	6.44433	8.06455	1.62021	14.8088	45.8904	intermediate
2.23856	2.05954	0.2816	0.3456	8.17479	8.7082	0.533414	-7.9971	22.7273	intermediate
1.69653	2.02104	0.2848	0.5008	7.21012	10.6765	3.46637	19.1279	75.8427	intermediate
1.82922	2.34554	0.272	0.464	7.30433	11.1758	3.87147	28.2262	70.5882	intermediate
2.24063	2.612	0.2928	0.4432	8.34306	11.63	3.28693	16.5744	51.3661	intermediate
1.88574	1.76979	0.2944	0.3776	7.68188	8.42311	0.741229	-6.14878	28.2609	intermediate
2.52706	2.65936	0.4064	0.5088	10.7739	12.9108	2.13688	5.23533	25.1969	intermediate
1.57053	1.67941	0.2624	0.3776	6.74443	8.19947	1.45504	6.93269	43.9024	intermediate
2.63571	2.79629	0.3216	0.4256	9.59856	11.8427	2.24416	6.09248	32.3383	intermediate
1.9332	2.27664	0.3952	0.6704	9.05043	14.0456	4.99517	17.7654	69.6356	intermediate
2.08276	2.42694	0.3312	0.5152	8.56425	12.2376	3.67335	16.5252	55.5556	intermediate
1.80126	1.57389	0.2368	0.2896	6.839	7.03074	0.191745	-12.6228	22.2973	intermediate
1.66601	2.00877	0.2288	0.3264	6.54178	8.34048	1.7987	20.5737	42.6573	intermediate
2.67814	1.65994	0.4272	0.4144	11.5413	8.55159	-2.98968	-38.0189	-2.99625	intermediate
1.60109	1.80302	0.2512	0.3744	6.67946	8.46753	1.78806	12.612	49.0446	intermediate
2.29653	2.0124	0.2752	0.3296	8.18544	8.39044	0.204994	-12.3721	19.7674	intermediate
2.5085	2.49989	0.3696	0.4928	10.1195	12.1169	1.99742	-0.343237	33.3333	intermediate
2.39537	2.3833	0.2992	0.3632	8.74043	9.71632	0.97589	-0.503889	21.3904	intermediate
1.91905	1.5421	0.2144	0.2512	12.7079	11.8174	-0.890469	-19.6425	17.1642	high
2.06215	2.6576	0.232	0.4656	15.1857	43.2648	28.0791	28.8752	100.69	high
1.53037	1.58165	0.192	0.3008	8.35657	15.0874	6.7308	3.35082	56.6667	high
2.03968	1.7399	0.296	0.3376	19.8224	19.2173	-0.605084	-14.6974	14.0541	high
1.57191	2.82875	0.2208	0.5328	10.3265	53.2458	42.9193	79.9562	141.304	high
2.76255	3.04758	0.3376	0.5856	31.9903	63.5126	31.5222	10.3176	73.4597	high
2.84124	2.50907	0.3184	0.4448	30.9549	38.7755	7.82051	-11.691	39.6985	high
2.06134	2.49294	0.2656	0.5408	17.7412	47.3642	29.623	20.9378	103.614	high
2.0193	2.04778	0.328	0.4496	21.9899	31.548	9.55818	1.41039	37.0732	high
2.98093	4.00717	0.424	0.8064	44.2465	117.037	72.79	34.4268	90.1887	high
1.6368	2.25338	0.1856	0.4704	8.72502	36.702	27.977	37.6698	153.448	high
2.56012	2.48907	0.2256	0.2816	18.8537	23.4176	4.56389	-2.77526	24.8227	high
2.03567	2.45094	0.4768	0.6992	33.3951	60.8871	27.4919	20.3997	46.6443	high
1.79546	1.71178	0.3248	0.2944	19.061	16.1302	-2.93079	-4.66064	-9.35961	high
2.31269	2.82405	0.2992	0.5712	23.0859	57.1652	34.0793	22.111	90.9091	high
1.50415	1.8131	0.192	0.376	8.17032	22.7074	14.5371	20.5398	95.8333	high
1.62416	1.7317	0.2224	0.3072	10.8495	17.1673	6.31776	6.62127	38.1295	high
1.56951	1.82779	0.2064	0.3296	9.47076	19.7741	10.3033	16.4561	59.6899	high
2.47008	2.24395	0.2992	0.424	24.8282	32.6858	7.85763	-9.15476	41.7112	high
2.40413	2.15261	0.3392	0.4448	27.6559	32.9095	5.25355	-10.462	31.1321	high
1.91873	2.18939	0.4352	0.5792	28.3792	44.4012	16.022	14.1062	33.0882	high
2.44493	1.94565	0.416	0.3776	35.1149	24.6665	-10.4484	-20.421	-9.23077	high
1.83275	2.27888	0.224	0.4976	12.6743	39.439	26.7648	24.3421	122.143	high
1.81537	1.50542	0.3472	0.3728	20.8047	18.2491	-2.55559	-17.0737	7.37327	high
1.61576	1.65083	0.272	0.3744	13.7454	20.3524	6.60704	2.1705	37.6471	high
2.01895	2.02949	0.3952	0.4688	27.0051	32.6854	5.68034	0.522054	18.6235	high
2.00401	2.1376	0.328	0.432	21.8043	31.6502	9.84588	6.66614	31.7073	high
2.39717	2.19925	0.4976	0.5056	41.6167	38.624	-2.99271	-8.2564	1.60772	high
2.91693	2.53503	0.52	0.5264	53.6026	46.8558	-6.74688	-13.0925	1.23077	high
1.86161	2.08155	0.4	0.4848	25.0352	34.8205	9.78533	11.8145	21.2	high
2.4298	2.3317	0.3424	0.3424	28.2657	27.023	-1.2427	-4.03737	0	high
1.63628	1.89582	0.224	0.2816	11.0461	17.237	6.1909	15.8616	25.7143	high
2.25151	2.34819	0.2976	0.3536	22.2754	28.2049	5.9295	4.29401	18.8172	high
1.73554	2.434	0.3232	0.6176	18.2382	53.1008	34.8625	40.2445	91.0891	high
1.71583	2.15762	0.2048	0.2976	10.4865	21.2417	10.7552	25.7479	45.3125	high
1.65079	1.6179	0.1392	0.1952	5.98725	9.16987	3.18262	-1.99238	40.2299	high
2.81032	2.03814	0.3056	0.3072	29.2599	20.6501	-8.60979	-27.4766	0.52356	high
1.51859	1.5205	0.2208	0.272	9.89096	12.7867	2.89579	0.125776	23.1884	high
2.39113	2.46616	0.2928	0.3344	23.3881	27.9964	4.60836	3.13785	14.2077	high
2.28781	2.81694	0.2032	0.3888	14.6849	38.0056	23.3207	23.1282	91.3386	high
1.97474	2.61757	0.2864	0.3952	18.4099	35.7576	17.3477	32.5526	37.9888	high
1.79649	2.06312	0.2432	0.4368	13.6499	30.8262	17.1763	14.8417	79.6053	high
2.23652	2.82603	0.304	0.6176	22.64	62.0584	39.4184	26.3584	103.158	high
1.71656	1.95029	0.2224	0.3648	11.6098	23.8077	12.1979	13.6162	64.0288	high
2.18112	2.42832	0.2736	0.3872	19.5638	32.2718	12.7081	11.3336	41.5205	high
2.45484	2.24286	0.3376	0.4032	28.147	30.9427	2.79575	-8.63518	19.4313	high
1.73494	1.62762	0.2208	0.3328	11.6583	17.5259	5.86759	-6.18581	50.7246	high
1.96923	2.19997	0.2784	0.4784	17.7687	36.4236	18.655	11.7173	71.8391	high
2.41692	2.30605	0.2944	0.3728	23.8105	29.2917	5.48123	-4.58724	26.6304	high
1.95866	1.65862	0.2768	0.2736	17.5438	14.2748	-3.26899	-15.3186	-1.15607	high
2.31366	2.09101	0.2768	0.3072	21.1793	21.251	0.0716716	-9.62328	10.9827	high
2.31039	3.37414	0.2656	0.7184	20.1885	87.1653	66.9769	46.042	170.482	high
1.75601	2.42184	0.2048	0.456	10.791	38.3435	27.5526	37.9172	122.656	high
1.60696	1.66246	0.2208	0.2832	10.6128	14.9042	4.29133	3.45372	28.2609	high
2.49864	3.31034	0.424	0.7616	36.681	90.7604	54.0794	32.4857	79.6226	high
1.50322	1.70514	0.1456	0.2432	5.58321	12.828	7.24476	13.4325	67.033	high
1.73945	3.06389	0.4768	0.8896	28.1698	98.3256	70.1558	76.1413	86.5772	high
2.17476	3.17195	0.3744	0.776	27.6097	88.5509	60.9412	45.8529	107.265	high
2.99289	2.52808	0.3696	0.5296	38.4106	47.0197	8.60912	-15.5305	43.29	high
1.98157	2.37678	0.2752	0.512	17.6612	42.5076	24.8464	19.9443	86.0465	high
1.60816	1.93141	0.208	0.4656	9.86109	30.7557	20.8946	20.1006	123.846	high
1.79781	2.01634	0.1888	0.3264	10.0435	21.8346	11.7911	12.1553	72.8814	high
2.60746	2.69211	0.3536	0.5424	31.5967	51.5085	19.9118	3.24645	53.3937	high
1.592	2.0449	0.2896	0.4704	14.5429	33.0738	18.5309	28.4485	62.4309	high
1.66866	1.50216	0.2032	0.2272	10.0303	10.1124	0.0820966	-9.97807	11.811	high
1.6643	1.96184	0.1584	0.2976	7.23905	19.0861	11.8471	17.8778	87.8788	high
2.0844	2.86944	0.3504	0.6096	24.5073	62.201	37.6937	37.6626	73.9726	high
2.05711	1.50435	0.2704	0.2704	18.065	12.5352	-5.52978	-26.8707	0	high
1.64781	1.64288	0.12	0.152	4.8014	6.72452	1.92311	-0.299184	26.6667	high
2.10972	3.66301	0.2176	0.4096	14.4701	52.9946	38.5245	73.6254	88.2353	high
2.18813	2.12862	0.3232	0.4944	23.65	36.4208	12.7708	-2.71967	52.9703	high
2.08322	2.27184	0.3648	0.6464	25.6018	51.8162	26.2144	9.05425	77.193	high
1.64951	2.18498	0.3344	0.6208	17.8931	47.6695	29.7765	32.4624	85.6459	high
2.93517	1.59117	0.3488	0.3392	35.3626	17.4539	-17.9088	-45.7895	-2.75229	high
2.2148	2.4796	0.3376	0.592	25.1489	51.7942	26.6453	11.9559	75.3555	high
1.54248	2.74253	0.352	0.7584	17.5733	74.4367	56.8634	77.8	115.455	high
2.03845	2.83861	0.3664	0.784	25.1182	79.821	54.7028	39.2534	113.974	high
1.74138	2.15582	0.2128	0.3312	11.1955	23.9018	12.7063	23.7995	55.6391	high
1.77715	2.01587	0.2704	0.4224	15.2643	28.9887	13.7244	13.4327	56.213	high
2.44409	3.18622	0.3184	0.48	26.2766	54.0681	27.7915	30.3643	50.7538	high
2.34969	2.8777	0.5616	0.8384	46.3062	86.7466	40.4404	22.4715	49.2877	high
2.98364	3.99098	0.488	0.88	51.3537	127.421	76.0671	33.7621	80.3279	high
2.74949	3.38698	0.4672	0.8368	45.0104	102.343	57.3326	23.1858	79.1096	high
2.71874	3.92346	0.4	0.6432	37.7196	90.8498	53.1301	44.3117	60.8	high
2.7657	2.51544	0.576	0.648	25.3399	25.8803	0.540471	-9.04871	12.5	low
2.67424	3.20338	0.5408	0.7136	23.1931	35.4716	12.2785	19.7866	31.9527	low
2.33233	1.88275	0.3952	0.4256	15.5238	13.7627	-1.7611	-19.276	7.69231	low
2.74246	3.08518	0.5568	0.7408	24.3742	35.4653	11.0911	12.4968	33.046	low
2.88014	3.43907	0.456	0.6416	21.25	34.3102	13.0602	19.4063	40.7018	low
1.5183	1.58136	0.2784	0.3568	8.22657	10.2961	2.06957	4.15333	28.1609	low
2.54565	2.32755	0.4288	0.5232	18.0072	19.8525	1.84534	-8.56756	22.0149	low
1.94884	2.12272	0.2864	0.464	10.2072	16.448	6.24076	8.92223	62.0112	low
1.60287	1.86339	0.3824	0.5568	11.0084	17.217	6.20864	16.2533	45.6067	low
1.87102	2.02688	0.3392	0.4512	11.3259	15.4184	4.09249	8.33022	33.0189	low
2.26519	3.25933	0.3984	0.6496	15.2418	33.0052	17.7634	43.8877	63.0522	low
1.90395	2.40875	0.3728	0.592	12.4246	22.897	10.4724	26.5133	58.7983	low
2.50931	2.64275	0.4976	0.5808	20.3038	24.4898	4.18605	5.3178	16.7203	low
2.19769	1.84194	0.4112	0.4384	15.2599	13.8534	-1.40644	-16.1875	6.61479	low
1.85061	1.74222	0.3808	0.4208	12.3503	12.7658	0.415479	-5.85699	10.5042	low
1.89101	2.52571	0.3568	0.5488	11.9117	22.314	10.4023	33.5641	53.8117	low
2.12933	2.03758	0.3568	0.3952	13.1551	13.8205	0.665417	-4.30886	10.7623	low
1.73925	1.9332	0.3072	0.4112	9.85847	13.6696	3.8111	11.1514	33.8542	low
2.47004	3.59554	0.6496	0.984	25.508	53.78	28.272	45.5661	51.4778	low
2.84457	3.68656	0.5328	0.8432	24.2073	47.4996	23.2923	29.5999	58.2583	low
2.87211	2.69016	0.5008	0.6816	23.0779	28.8576	5.77966	-6.33506	36.1022	low
2.07564	3.08749	0.424	0.7824	14.9145	37.3684	22.4539	48.7488	84.5283	low
2.10928	1.56682	0.2944	0.3776	11.1259	10.6968	-0.429033	-25.7178	28.2609	low
2.11389	2.22979	0.3888	0.5088	14.0636	18.6351	4.5715	5.48279	30.8642	low
1.58202	1.9945	0.3088	0.44	9.18921	14.8781	5.68888	26.073	42.487	low
2.05184	2.86606	0.2992	0.6448	11.0226	29.0685	18.0459	39.6824	115.508	low
2.28798	2.63475	0.4032	0.496	15.5351	21.1548	5.61972	15.1562	23.0159	low
1.80078	2.56522	0.3552	0.5872	11.3988	24.0714	12.6727	42.4505	65.3153	low
1.93802	2.97496	0.368	0.7056	12.4743	32.7401	20.2658	53.5051	91.7391	low
1.7313	2.19952	0.2432	0.3776	8.20255	14.1902	5.98768	27.0444	55.2632	low
1.78062	1.95389	0.3312	0.4768	10.6692	15.6682	4.99901	9.73088	43.9614	low
1.58358	1.70992	0.256	0.4128	7.97363	12.3671	4.39342	7.97812	61.25	low
1.92632	1.88622	0.304	0.3872	10.6087	12.7251	2.11649	-2.08169	27.3684	low
2.62373	2.50531	0.2912	0.3296	13.2177	14.1202	0.902495	-4.51342	13.1868	low
1.87348	2.20082	0.3472	0.5632	11.5572	20.1703	8.61303	17.4723	62.212	low
2.41368	3.21488	0.3984	0.5552	16.1068	28.1453	12.0385	33.1941	39.3574	low
2.24057	2.31358	0.4032	0.5008	15.2556	18.9879	3.73227	3.25854	24.2063	low
2.01783	2.8988	0.304	0.5792	11.0154	26.5965	15.5811	43.6593	90.5263	low
2.2617	1.96624	0.4608	0.5168	17.2851	16.9044	-0.380745	-13.0636	12.1528	low
1.53676	1.51574	0.2928	0.4064	8.6253	11.0531	2.42781	-1.36781	38.7978	low
1.59947	2.25099	0.3312	0.5616	9.7919	20.5308	10.7389	40.7335	69.5652	low
1.51006	2.41835	0.3456	0.6336	9.67685	24.4512	14.7743	60.1493	83.3333	low
2.4842	3.99741	0.5456	0.9856	21.8647	59.6558	37.7911	60.9134	80.6452	low
1.57844	2.73272	0.3856	0.8272	10.9456	35.0998	24.1541	73.1279	114.523	low
2.49043	2.90552	0.4704	0.7184	19.1759	32.5675	13.3916	16.6674	52.7211	low
2.84484	3.63328	0.384	0.6608	18.0195	37.1523	19.1327	27.7147	72.0833	low
1.78712	1.5616	0.3104	0.3408	10.1571	9.8277	-0.329425	-12.6192	9.79381	low
1.68933	2.82125	0.3504	0.7232	10.7014	31.8803	21.1789	67.0041	106.393	low
1.59155	2.08957	0.3248	0.528	9.6046	18.1786	8.57395	31.2915	62.5616	low
2.9944	3.99461	0.5376	0.9312	25.5847	56.4379	30.8531	33.4027	73.2143	low
2.27789	3.61331	0.3968	0.8992	15.2625	49.5552	34.2928	58.6253	126.613	low
1.67206	1.77691	0.424	0.5088	12.4124	15.2658	2.85339	6.27071	20	low
1.80089	2.10453	0.3616	0.6256	11.5679	21.2975	9.72963	16.8606	73.0088	low
1.70514	1.67389	0.3648	0.4032	11.1414	11.9146	0.773194	-1.83269	10.5263	low
2.22294	3.02656	0.4688	0.6992	17.284	32.9893	15.7053	36.1512	49.1468	low
2.63049	3.41795	0.4672	0.768	20.0162	40.4293	20.4132	29.9359	64.3836	low
2.76033	4.16568	0.3776	0.776	17.2867	49.3137	32.027	50.9124	105.508	low
2.21153	2.69258	0.344	0.5376	13.17	23.2121	10.0421	21.7519	56.2791	low
2.55455	3.59485	0.4592	0.7488	19.1986	41.4067	22.2081	40.7234	63.0662	low
2.62279	3.8451	0.472	0.8256	20.1477	48.4648	28.3171	46.6034	74.9153	low
2.51934	3.37451	0.384	0.648	16.1919	34.0203	17.8284	33.9442	68.75	low
1.80579	2.27062	0.4112	0.5792	12.9035	21.2763	8.37282	25.7411	40.856	low
2.55105	2.54966	0.4624	0.568	19.2944	23.222	3.9276	-0.0544853	22.8374	low
1.5754	1.956	0.2096	0.4	6.87413	13.4863	6.61219	24.1589	90.8397	low
2.0151	2.40053	0.2768	0.5008	10.2018	19.6246	9.42276	19.1271	80.9249	low
2.3775	2.5831	0.3392	0.5248	13.838	21.868	8.03008	8.64774	54.717	low
1.51641	2.26424	0.2256	0.4848	7.04811	18.0968	11.0487	49.3158	114.894	low
2.39781	2.87171	0.4144	0.624	16.5753	28.2483	11.673	19.7639	50.5792	low
1.75174	2.30267	0.2784	0.4896	9.17688	18.5309	9.35399	31.4504	75.8621	low
1.97229	2.41653	0.2976	0.4336	10.6284	17.3672	6.73879	22.5241	45.6989	low
1.68338	1.804	0.272	0.3872	8.74106	12.2596	3.51858	7.16535	42.3529	low
1.98031	1.57464	0.32	0.3856	11.312	10.9242	-0.387757	-20.4852	20.5	low
1.70628	2.06374	0.248	0.3488	8.23334	12.5714	4.3381	20.9497	40.6452	low
2.12994	2.26075	0.3008	0.3872	11.4141	14.8457	3.43153	6.14149	28.7234	low
1.98099	2.09122	0.272	0.4288	9.92474	15.1579	5.23315	5.56439	57.6471	low
2.89868	3.72461	0.5296	0.784	24.4932	44.7445	20.2513	28.4933	48.0363	low
2.41037	2.9531	0.4192	0.6304	16.8206	29.2673	12.4467	22.5165	50.3817	low
1.70969	2.26021	0.2896	0.4912	9.28569	18.2798	8.99408	32.2	69.6133	low
2.25126	2.86738	0.392	0.7008	14.9499	31.4289	16.4789	27.3678	78.7755	low
1.70919	2.22182	0.288	0.4592	9.24359	16.9644	7.72082	29.9926	59.4444	low
1.51765	2.44677	0.288	0.6464	8.43697	25.1724	16.7355	61.221	124.444	low
1.71866	1.87283	0.2912	0.4656	9.36389	14.7963	5.43245	8.97036	59.8901	low
2.56649	3.70203	0.3728	0.7616	16.0363	43.2731	27.2368	44.2449	104.292	low
2.08961	3.22434	0.3424	0.6576	12.5078	33.05	20.5422	54.3034	92.0561	low
2.08622	2.92982	0.3712	0.6192	13.3694	28.5729	15.2035	40.4368	66.8103	low
2.4873	2.67795	0.4144	0.5152	17.1176	22.22	5.10238	7.66494	24.3243	low
2.21477	2.412	0.3136	0.4928	12.2018	19.4264	7.22466	8.90521	57.1429	low
2.94087	3.00472	0.472	0.672	22.343	31.5709	9.22792	2.17112	42.3729	low
2.3436	3.62707	0.3296	0.72	13.3408	40.232	26.8912	54.7649	118.447	low
1.55839	2.16918	0.2816	0.5184	8.46269	18.4887	10.026	39.1937	84.0909	low
1.70913	3.31483	0.3712	0.8384	11.3226	42.6837	31.361	93.9484	125.862	low
1.61639	1.57184	0.2768	0.3456	8.58807	9.98906	1.40099	-2.75614	24.8555	low
1.79446	2.60861	0.336	0.6304	10.8622	26.0918	15.2297	45.3702	87.619	low
2.07446	2.44494	0.288	0.4816	10.7818	19.2634	8.48156	17.8591	67.2222	low
1.57002	3.44182	0.224	0.7856	7.18823	41.5832	34.3949	119.221	250.714	low
2.53925	3.41421	0.6496	0.9584	26.1654	49.8929	23.7275	34.4574	47.5369	low
1.97303	2.74024	0.2864	0.4752	10.3085	21.0865	10.778	38.8849	65.9218	low
2.53426	2.4144	0.4224	0.5328	17.6986	20.8559	3.15728	-4.72959	26.1364	low
1.83415	2.01776	0.304	0.3664	10.1989	12.8562	2.65727	10.0106	20.5263	low
2.60656	3.16515	0.344	0.4752	15.157	24.039	8.88198	21.4302	38.1395	low
1.69337	1.97491	0.3088	0.4096	9.692	13.8742	4.18216	16.626	32.6425	low
1.50049	2.28746	0.4272	0.7472	11.4189	27.0382	15.6194	52.4475	74.9064	low
2.43994	2.82394	0.3344	0.5872	13.9764	26.2929	12.3165	15.7381	75.5981	low
2.85664	3.54835	0.472	0.7488	21.7616	40.8975	19.1359	24.2141	58.6441	low
2.82978	2.9745	0.3632	0.4448	17.0743	21.392	4.31772	5.11417	22.467	low
1.72777	2.55272	0.3536	0.6352	10.9792	25.7558	14.7766	47.7465	79.638	low
2.05377	2.5203	0.432	0.6688	15.0192	26.6929	11.6738	22.7158	54.8148	low
1.88331	2.0771	0.3024	0.4928	10.3734	17.0132	6.63977	10.2899	62.963	low
2.18599	2.92821	0.3968	0.7168	14.7292	32.7373	18.0081	33.9535	80.6452	low
2.50512	2.04202	0.4336	0.4352	17.9289	15.0405	-2.88841	-18.4861	0.369004	low
1.9641	1.98965	0.4352	0.5152	14.5446	17.0347	2.49007	1.30085	18.3824	low
2.12839	1.59629	0.416	0.4176	14.9926	11.7932	-3.19937	-25.0001	0.384615	low
1.93519	2.4956	0.2592	0.4896	9.38037	19.9121	10.5317	28.9589	88.8889	low
1.61849	2.28595	0.288	0.5168	8.86163	19.3204	10.4587	41.2397	79.4444	low
2.17758	3.10323	0.3664	0.7216	13.7125	34.7896	21.0771	42.5082	96.9432	low
2.37388	3.96571	0.4112	0.8464	16.3193	51.127	34.8077	67.056	105.837	low
2.43087	3.70354	0.3504	0.6848	14.5008	39.1309	24.6301	52.3545	95.4338	low
2.52625	2.68107	0.3376	0.4544	14.5166	19.8599	5.34326	6.12846	34.5972	low
1.70038	2.69027	0.2896	0.624	9.24627	26.5928	17.3465	58.2158	115.47	low
2.93707	3.94182	0.4352	0.728	20.7363	44.0069	23.2706	34.2093	67.2794	low
2.28506	3.10528	0.3808	0.6608	14.7695	32.0505	17.281	35.8949	73.5294	low
2.21089	2.39355	0.3728	0.5104	14.0978	19.9095	5.81164	8.26183	36.9099	low
2.31977	3.42413	0.4352	0.7376	16.808	38.9767	22.1686	47.6064	69.4853	low
2.15593	2.31581	0.3568	0.4928	13.2938	18.7333	5.43946	7.41582	38.1166	low
2.92073	3.37109	0.3808	0.5552	18.309	29.4135	11.1045	15.4194	45.7983	low
1.96453	1.68944	0.2256	0.2944	8.52638	9.31852	0.792142	-14.0028	30.4965	low
2.05657	3.07416	0.3792	0.7696	13.4491	36.6405	23.1915	49.48	102.954	low
2.44618	2.74475	0.4576	0.6016	18.4137	26.1909	7.77721	12.2056	31.4685	low
1.56419	1.92478	0.3776	0.5712	10.6823	18.1221	7.43982	23.0528	51.2712	low
1.82229	2.52064	0.3536	0.5728	11.4679	23.1579	11.69	38.3227	61.991	low
2.28864	1.76002	0.344	0.2336	13.5579	8.05762	-5.50024	-23.0976	-32.093	low
1.98882	1.69549	0.272	0.3024	9.95588	9.5429	-0.412978	-14.7489	11.1765	low
1.63717	1.5195	0.1568	0.2304	5.79945	7.16496	1.36551	-7.1874	46.9388	low
2.3144	3.08048	0.5408	0.8432	20.3476	40.0269	19.6793	33.1006	55.9172	low
2.5025	3.25955	0.3568	0.6384	15.102	32.4735	17.3715	30.2517	78.9238	low
2.79696	3.45054	0.4848	0.7488	21.8732	39.8266	17.9534	23.3675	54.4554	low
2.73395	2.83669	0.52	0.6416	22.8338	28.6588	5.82507	3.75794	23.3846	low
1.96686	2.66878	0.3888	0.6768	13.2277	28.4572	15.2295	35.6873	74.0741	low
2.20294	2.74506	0.4352	0.7072	16.0645	30.4323	14.3678	24.6089	62.5	low
2.06087	3.01158	0.4512	0.7632	15.6426	35.6544	20.0118	46.1315	69.1489	low
2.38828	2.63029	0.4992	0.6704	19.479	27.8301	8.3511	10.1332	34.2949	low
1.83457	2.07586	0.312	0.4576	10.4154	15.9358	5.52036	13.1524	46.6667	low
2.49895	2.78282	0.3984	0.5952	16.6036	26.2653	9.66179	11.3596	49.3976	low
2.19671	2.60443	0.4144	0.544	15.3568	22.7629	7.40615	18.5605	31.2741	low
1.81152	2.22901	0.2688	0.4144	9.16594	15.5525	6.38656	23.0464	54.1667	low
2.74329	3.07674	0.5536	0.6864	24.2526	32.9264	8.67385	12.1551	23.9884	low
1.83188	2.21678	0.2992	0.4368	10.0603	16.2045	6.1442	21.0112	45.9893	low
2.36348	2.62602	0.3856	0.5312	15.372	22.4432	7.07116	11.1082	37.7593	low
2.09142	2.52448	0.376	0.5584	13.5444	22.6585	9.11408	20.7065	48.5106	low
1.83957	2.73426	0.408	0.7472	13.0205	31.9199	18.8994	48.6358	83.1373	low
2.08221	2.66262	0.4128	0.6048	14.6142	25.593	10.9787	27.8747	46.5116	low
2.52083	3.15706	0.4016	0.6352	16.849	31.369	14.52	25.2389	58.1673	low
2.29601	2.79109	0.3456	0.5568	13.6486	24.7701	11.1215	21.5626	61.1111	low
2.57105	3.75611	0.4288	0.7472	18.1665	43.0845	24.918	46.0925	74.2537	low
2.2549	1.76037	0.3488	0.3792	13.5464	11.8067	-1.73973	-21.9313	8.7156	low
2.19341	2.5415	0.44	0.6768	16.1578	27.1976	11.0397	15.8698	53.8182	low
2.58273	3.10389	0.448	0.648	18.9648	31.4561	12.4913	20.1786	44.6429	low
1.85895	2.38042	0.2176	0.5168	7.96063	20.0343	12.0736	28.0519	137.5	low
1.76414	2.43744	0.3072	0.5376	9.97028	21.2065	11.2362	38.1659	75	low
2.94136	4.09397	0.5312	0.8608	24.8925	53.5764	28.6839	39.1863	62.0482	low
2.58884	3.39362	0.4384	0.7456	18.6414	39.0446	20.4032	31.0865	70.073	low
1.95561	2.74773	0.4	0.7216	13.484	31.0385	17.5545	40.505	80.4	low
2.80002	3.40174	0.5696	0.8112	25.3669	42.3961	17.0292	21.4898	42.4157	low
2.17905	1.81078	0.4816	0.4608	17.391	14.2468	-3.14415	-16.9005	-4.31894	low
1.89006	2.39058	0.4832	0.7584	15.4001	28.5564	13.1563	26.4817	56.9536	low
2.09299	1.88504	0.424	0.4464	15.0221	14.3502	-0.671839	-9.93554	5.28302	low
2.47277	2.19693	0.3824	0.4528	15.8725	16.5917	0.719168	-11.1551	18.41	low
1.86606	2.04946	0.2896	0.4288	9.94787	14.896	4.94818	9.82819	48.0663	low
1.87196	1.77642	0.2576	0.3584	9.09693	11.3554	2.25846	-5.10374	39.1304	low
2.10943	2.19712	0.3296	0.4784	12.2122	17.4154	5.20315	4.15704	45.1456	low
2.63259	3.67914	0.4384	0.8048	18.9219	45.3423	26.4204	39.7536	83.5766	low
2.13753	1.7656	0.52	0.5632	18.2988	16.5861	-1.71272	-17.4	8.30769	low
2.96577	4.02568	0.5504	0.7648	25.9148	47.0658	21.151	35.7381	38.9535	low
2.73977	3.00518	0.3392	0.504	15.6348	24.193	8.55821	9.68731	48.5849	low
2.85888	2.9715	0.5248	0.6416	23.9843	29.9236	5.93924	3.9393	22.2561	low
1.97046	1.90784	0.3648	0.4944	12.5567	15.8381	3.28145	-3.17794	35.5263	low
1.73229	2.25557	0.376	0.5792	11.5699	21.1488	9.57892	30.2074	54.0426	low
2.26915	2.58918	0.3552	0.5376	13.8314	22.3993	8.56786	14.1035	51.3514	low
2.75837	3.0995	0.5552	0.7824	24.4392	37.5058	13.0666	12.3671	40.9222	low
1.65576	3.02728	0.3376	0.6448	10.2195	30.5885	20.3691	82.8333	90.9953	low
1.6461	2.09608	0.2288	0.472	7.55296	16.5124	8.95947	27.3361	106.294	low
1.68186	1.5912	0.2736	0.4112	8.77436	11.6132	2.83886	-5.39046	50.2924	low
2.00968	1.92198	0.3984	0.4736	13.7533	15.3558	1.60252	-4.36388	18.8755	low
2.60469	3.21096	0.3664	0.6032	16.0008	30.3672	14.3664	23.2761	64.6288	low
1.9236	2.86027	0.2368	0.4784	8.70639	22.0544	13.348	48.6936	102.027	low
2.16731	2.67486	0.336	0.608	12.694	25.8264	13.1324	23.4184	80.9524	low
2.37961	2.67789	0.3712	0.5872	14.9619	25.0389	10.077	12.5348	58.1897	low
1.91618	2.47253	0.3136	0.5456	10.8326	21.7716	10.939	29.0343	73.9796	low
2.42686	2.96848	0.3712	0.5872	15.2184	27.5339	12.3156	22.3177	58.1897	low
1.62253	2.37229	0.3328	0.5792	9.94153	22.1374	12.1958	46.2093	74.0385	low
2.21711	2.57744	0.2832	0.4496	11.227	18.9904	7.76349	16.2522	58.7571	low
1.98858	2.03715	0.3424	0.536	12.002	18.0121	6.01014	2.44245	56.5421	low
1.59529	2.77555	0.3088	0.7136	9.24913	31.0074	21.7582	73.984	131.088	low
2.11393	2.11331	0.3968	0.496	14.3111	17.373	3.06185	-0.0293286	25	low
1.72467	2.21349	0.2384	0.3936	8.05793	14.7852	6.7273	28.3428	65.1007	low
1.68442	2.09501	0.3296	0.5024	10.1639	17.4363	7.27242	24.3758	52.4272	low
1.73832	2.69082	0.3552	0.6384	11.0744	27.1644	16.09	54.7943	79.7297	low
2.71826	3.27203	0.4752	0.7472	20.9338	37.7955	16.8617	20.3722	57.2391	low
2.14021	2.37533	0.3632	0.5296	13.4121	20.4404	7.02826	10.9858	45.815	low
2.59893	2.20454	0.4912	0.4608	20.7126	16.9	-3.81268	-15.1751	-6.18893	low
1.55781	1.83842	0.32	0.4592	9.33501	14.39	5.05501	18.0131	43.5	low
1.75791	1.95498	0.3488	0.4784	11.0116	15.7215	4.70993	11.2105	37.156	low
2.0369	2.24517	0.3296	0.4576	11.8627	17.0687	5.20598	10.2248	38.835	low
1.72089	3.03066	0.2816	0.8128	9.13181	38.0654	28.9336	76.11	188.636	low
1.5748	1.87066	0.3328	0.4624	9.70926	14.694	4.98477	18.7871	38.9423	low
1.54291	2.3209	0.376	0.6816	10.5287	25.1773	14.6486	50.4236	81.2766	low
1.81278	2.07672	0.408	0.576	12.8607	19.5369	6.67624	14.56	41.1765	low
2.31601	2.95467	0.4112	0.6448	15.9713	29.9039	13.9326	27.5759	56.8093	low
2.96641	3.8651	0.5904	0.9248	27.655	54.3127	26.6577	30.2955	56.6396	low
2.1262	1.95266	0.3872	0.4416	14.0839	14.6546	0.570712	-8.16198	14.0496	low
1.59267	2.17261	0.3168	0.4272	9.42361	15.6174	6.19377	36.4131	34.8485	low
2.47636	2.22286	0.36	0.44	15.0815	16.3473	1.26584	-10.2368	22.2222	low
2.23145	2.99426	0.3552	0.5584	13.6356	26.4943	12.8587	34.1845	57.2072	low
2.15992	1.8021	0.4672	0.4432	16.8014	13.7245	-3.0769	-16.5664	-5.13699	low
2.42903	2.36822	0.4912	0.5744	19.4923	21.9367	2.44437	-2.50347	16.9381	low
2.37872	3.06598	0.4528	0.6624	17.7953	31.7425	13.9471	28.892	46.2898	low
1.87982	2.59653	0.384	0.6144	12.601	25.373	12.772	38.1265	60	low
1.85238	2.56987	0.384	0.6704	12.4469	27.2378	14.791	38.7334	74.5833	low
2.44664	3.17653	0.5056	0.776	20.134	38.0898	17.9558	29.8323	53.481	low
2.12601	2.92146	0.384	0.6336	13.9833	29.1124	15.1291	37.4152	65	low
2.1749	2.78304	0.5088	0.8352	18.2267	36.034	17.8072	27.9617	64.1509	low
2.32293	2.98062	0.5904	0.8304	22.0998	38.2378	16.138	28.3129	40.6504	low
1.87021	2.58749	0.3568	0.6288	11.8032	25.8366	14.0335	38.3529	76.2332	low
2.03192	2.32578	0.2816	0.3632	10.4125	14.3976	3.98511	14.4622	28.9773	low
2.28919	3.23269	0.4592	0.7936	17.4168	39.559	22.1422	41.2154	72.8223	low
2.44877	2.72552	0.4656	0.6352	18.7175	27.3608	8.64334	11.3016	36.4261	low
2.64391	3.13042	0.6352	0.8784	26.6028	42.2539	15.6511	18.4012	38.2872	low
1.75786	1.59056	0.3072	0.3552	9.94207	10.3069	0.364863	-9.51725	15.625	low
2.10281	2.04853	0.3216	0.384	11.9344	13.5483	1.6139	-2.5813	19.403	low
2.85634	3.01531	0.3616	0.552	17.1485	26.384	9.23549	5.56552	52.6549	low
2.69639	2.55677	0.5152	0.5472	22.3589	22.5034	0.144535	-5.17803	6.21118	low
1.75572	2.6251	0.3056	0.5632	9.89138	23.6643	13.773	49.517	84.2932	low
1.723	1.96693	0.32	0.4704	10.108	15.575	5.46708	14.1573	47	low
1.52256	1.50315	0.3072	0.3696	8.8851	10.1694	1.28434	-1.27483	20.3125	low
2.57885	2.87381	0.6	0.6736	24.6711	30.3518	5.68063	11.4377	12.2667	low
2.5717	2.37328	0.4624	0.5232	19.434	20.2024	0.768349	-7.71552	13.1488	low
2.76222	3.55869	0.4032	0.6576	18.3311	36.265	17.9339	28.8344	63.0952	low
2.17952	2.13877	0.3376	0.424	12.805	15.3059	2.50091	-1.86967	25.5924	low
1.63172	2.09712	0.248	0.4192	7.96296	14.9005	6.93754	28.5221	69.0323	low
1.71014	1.50678	0.3344	0.3568	10.4079	9.90704	-0.500842	-11.8914	6.69856	low
2.15498	1.96318	0.2224	0.2848	9.0538	10.2213	1.16754	-8.90031	28.0576	low
2.32077	2.12829	0.3712	0.4256	14.6425	15.2907	0.648216	-8.2938	14.6552	low
1.93441	2.83968	0.3264	0.6144	11.2782	27.5575	16.2792	46.7983	88.2353	low
1.92385	2.39706	0.3728	0.5968	12.5331	22.9641	10.4309	24.597	60.0858	low
2.92238	3.87488	0.4448	0.8064	21.053	47.7364	26.6834	32.5933	81.295	low
1.54682	1.91691	0.2608	0.4416	7.94459	14.4237	6.47914	23.9259	69.3252	low
1.6781	2.74578	0.3536	0.6992	10.7223	30.1186	19.3962	63.6243	97.7376	low
1.78753	2.50094	0.4432	0.768	13.6301	30.1313	16.5012	39.9104	73.2852	low
1.55983	2.28491	0.2912	0.5568	8.68758	20.6489	11.9613	46.4846	91.2088	low
1.69055	2.16291	0.4304	0.624	12.6852	21.781	9.09576	27.9412	44.9814	low
1.58869	1.71054	0.36	0.4864	10.4087	14.2117	3.80297	7.66984	35.1111	low
1.66229	2.31254	0.3232	0.5728	9.90168	21.4149	11.5133	39.1177	77.2277	low
2.04797	2.2695	0.3072	0.4896	11.2452	18.2934	7.04815	10.817	59.375	low
2.18962	3.2443	0.3792	0.6544	14.1868	33.0901	18.9033	48.1673	72.5738	low
1.77273	2.08685	0.3088	0.504	10.0503	17.4252	7.37486	17.7196	63.2124	low
2.99482	3.81834	0.472	0.7408	22.7153	43.4071	20.6917	27.4981	56.9492	low
2.47196	2.71576	0.392	0.5552	16.215	24.0933	7.87828	9.86262	41.6327	low
2.94494	3.37171	0.3888	0.592	18.7883	31.2328	12.4445	14.4916	52.2634	low
2.22741	1.74651	0.3888	0.4112	14.709	12.5471	-2.16195	-21.5901	5.76132	low
2.63248	3.52538	0.4288	0.7152	18.5516	38.914	20.3623	33.9186	66.791	low
2.81054	2.91301	0.4576	0.6032	20.8517	27.7392	6.88751	3.64592	31.8182	low
1.95165	2.74942	0.3312	0.5888	11.4975	25.7174	14.2199	40.8767	77.7778	low
2.79911	4.34467	0.4976	0.8592	22.4124	56.6303	34.2179	55.2161	72.6688	low
2.38291	3.21334	0.464	0.7184	18.2133	35.801	17.5877	34.8494	54.8276	low
1.78601	2.16957	0.368	0.5584	11.6564	19.7606	8.10426	21.4758	51.7391	low
2.30031	2.86749	0.3824	0.6128	14.9082	27.7402	12.832	24.6567	60.251	low
2.0264	2.25218	0.3776	0.5392	13.2344	19.8028	6.56848	11.1419	42.7966	low
1.66924	2.03162	0.3792	0.64	11.3014	21.0583	9.75696	21.7093	68.7764	low
2.18492	2.72845	0.3488	0.5056	13.1895	22.2174	9.02793	24.8764	44.9541	low
1.78633	1.56024	0.3808	0.3456	11.9924	9.93044	-2.06199	-12.6567	-9.2437	low
2.97039	3.84126	0.5648	0.9376	26.5774	54.7093	28.1319	29.3184	66.0057	low
1.93543	2.82974	0.4848	0.9088	15.7659	39.6497	23.8838	46.2073	87.4587	low
1.58946	2.26672	0.4112	0.7616	11.6028	27.2889	15.6862	42.6094	85.214	low
1.98808	2.83418	0.4272	0.7936	14.4647	34.9345	20.4699	42.5586	85.7678	low
2.2052	3.22757	0.48	0.8464	17.5235	41.9915	24.4679	46.3618	76.3333	low
1.81466	2.33402	0.432	0.6432	13.5087	23.9975	10.4888	28.6202	48.8889	low
2.74461	3.49046	0.608	0.92	26.4465	49.0015	22.5551	27.1751	51.3158	low
2.99267	3.3191	0.5616	0.8144	26.6214	41.5712	14.9498	10.9076	45.0142	low
2.55976	2.45306	0.2112	0.2784	9.95094	12.0319	2.08092	-4.16836	31.8182	low
1.98522	2.58661	0.3296	0.5808	11.6136	24.013	12.3994	30.2934	76.2136	low
1.71798	1.61117	0.216	0.208	7.47189	6.94607	-0.525826	-6.21719	-3.7037	low
1.80944	1.84086	0.288	0.3872	9.66577	12.4683	2.80256	1.73645	34.4444	low
1.75603	2.28467	0.2736	0.4848	9.07109	18.2416	9.17056	30.1043	77.193	low
1.8413	2.47243	0.312	0.5728	10.4461	22.7541	12.308	34.2763	83.5897	low
2.20632	3.20349	0.4048	0.7088	15.1053	35.2479	20.1426	45.1961	75.0988	low
1.85467	2.70592	0.384	0.76	12.4597	32.1167	19.657	45.8976	97.9167	low
2.4665	3.27878	0.3824	0.656	15.8375	33.4968	17.6593	32.9325	71.5481	low
2.87839	3.81917	0.4032	0.7168	19.016	42.0758	23.0597	32.6842	77.7778	low
1.52704	2.60032	0.3456	0.7024	9.76266	28.7531	18.9904	70.285	103.241	low
2.47151	2.9317	0.4288	0.5488	17.5423	25.572	8.02965	18.6198	27.9851	low
2.15587	3.16867	0.4736	0.8288	16.9755	40.447	23.4715	46.9787	75	low
1.71314	2.87264	0.304	0.7712	9.66103	34.4399	24.7789	67.6827	153.684	low
2.59937	4.08963	0.3776	0.7696	16.398	48.068	31.67	57.3316	103.814	low
2.31926	3.9999	0.5232	0.9392	19.7891	56.9778	37.1887	72.4645	79.5107	low
2.3943	3.75995	0.4336	0.7952	17.2263	45.7655	28.5392	57.0375	83.3948	low
2.6669	2.83886	0.4176	0.5824	18.3307	26.2217	7.89105	6.44794	39.4636	low
1.58122	2.83547	0.3408	0.7952	9.92548	35.0158	25.0904	79.3217	133.333	low
2.06512	2.63374	0.4016	0.6832	14.1729	28.3569	14.184	27.5345	70.1195	low
1.7711	2.80098	0.3312	0.5744	10.6231	25.5715	14.9484	58.1492	73.43	low
2.03686	2.38325	0.432	0.6272	14.9124	23.9029	8.9906	17.0061	45.1852	low
2.51384	2.32184	0.2912	0.3792	12.7498	14.9199	2.17013	-7.63772	30.2198	low
1.62974	2.15587	0.3088	0.576	9.40468	20.2036	10.7989	32.2831	86.5285	low
2.43213	2.39022	0.496	0.6192	19.6853	23.6873	4.00197	-1.72318	24.8387	low
2.51599	2.94541	0.5072	0.6544	20.7056	30.2301	9.52454	17.0676	29.0221	low
1.67374	1.95064	0.3504	0.56	10.6215	18.0187	7.39718	16.5438	59.8174	low
1.98004	1.85645	0.3584	0.456	12.4225	14.4242	2.00173	-6.24179	27.2321	low
1.78672	2.18029	0.2896	0.5056	9.61189	18.1648	8.55294	22.0275	74.5856	low
1.82802	2.31139	0.3648	0.6192	11.7969	22.9735	11.1766	26.4423	69.7368	low
1.69492	2.12176	0.2672	0.5008	8.66799	17.5832	8.9152	25.1835	87.4251	low
2.04252	2.93366	0.4928	0.8016	16.764	36.4321	19.6681	43.6294	62.6623	low
1.67354	2.44362	0.3024	0.5648	9.44584	22.227	12.7811	46.015	86.7725	low
2.10742	2.77949	0.2784	0.4384	10.6248	19.8636	9.23876	31.8907	57.4713	low
2.38587	3.13192	0.3264	0.5056	13.4329	25.2003	11.7674	31.2695	54.902	low
2.67074	3.15342	0.5104	0.7808	21.9782	38.0489	16.0707	18.0729	52.9781	low
2.72519	3.23413	0.3648	0.5776	16.5826	29.3609	12.7783	18.6754	58.3333	low
1.62146	1.70451	0.3824	0.5072	11.1123	14.6872	3.5749	5.12193	32.636	low
1.85907	2.53221	0.3744	0.7008	12.2235	27.9943	15.7708	36.2084	87.1795	low
2.02362	3.12194	0.2992	0.672	10.8991	32.7227	21.8236	54.275	124.599	low
2.90785	3.70115	0.5712	0.8512	26.333	48.1124	21.7794	27.2813	49.0196	low
2.25095	3.1676	0.4896	0.7392	18.1606	36.284	18.1234	40.7228	50.9804	low
2.69828	4.06363	0.2944	0.768	13.6614	47.6803	34.0189	50.6007	160.87	low
2.4563	3.10856	0.4384	0.6992	17.7918	33.8276	16.0358	26.5546	59.4891	low
2.84039	3.20714	0.4704	0.7296	21.583	36.2611	14.6781	12.912	55.102	low
2.02443	1.98042	0.408	0.4816	14.1234	15.9922	1.86878	-2.17395	18.0392	low
1.63638	1.97456	0.3072	0.4656	9.39638	15.4889	6.09256	20.6664	51.5625	low
2.9324	1.7223	0.6544	0.4608	30.1056	13.6506	-16.455	-41.2665	-29.5844	low
2.96265	4.14394	0.5104	0.816	24.1568	51.4907	27.3339	39.8727	59.8746	low
1.56267	1.99768	0.296	0.4912	8.80936	16.3941	7.58479	27.8376	65.9459	low
1.60103	2.36806	0.3264	0.56	9.68708	21.4367	11.7496	47.9085	71.5686	low
2.87002	2.56995	0.5584	0.5952	25.4799	24.4127	-1.06721	-10.4553	6.59026	low
1.63478	1.85182	0.3136	0.4128	9.54218	13.2236	3.6814	13.2764	31.6327	low
2.47565	2.0088	0.4128	0.4272	16.9891	14.5941	-2.39499	-18.8577	3.48837	low
2.52107	2.59014	0.4208	0.528	17.5582	22.0433	4.4851	2.73971	25.4753	low
1.55707	1.55165	0.2208	0.3472	7.07296	9.92333	2.85037	-0.348091	57.2464	low
2.6849	2.66294	0.3184	0.3712	14.546	16.4998	1.95372	-0.817909	16.5829	low
2.52561	4.6532	0.488	0.8624	20.0678	60.7243	40.6564	84.2406	76.7213	low
1.68841	3.23566	0.3216	0.8032	9.98562	40.0477	30.062	91.6395	149.751	low
2.8037	3.19392	0.4608	0.672	20.9371	33.43	12.4929	13.918	45.8333	low
1.92087	3.23846	0.4288	0.9232	14.0898	45.763	31.6732	68.5934	115.299	low
2.1497	3.19384	0.5056	0.8992	17.9387	44.0398	26.1012	48.5714	77.8481	low
1.91475	2.35395	0.4176	0.648	13.7378	24.3502	10.6124	22.9377	55.1724	low
1.64023	2.5252	0.3936	0.848	11.4859	33.3577	21.8718	53.954	115.447	low
2.6644	3.16898	0.6848	0.912	28.7255	44.3061	15.5806	18.9378	33.1776	low
2.69793	1.67939	0.4976	0.424	21.6762	12.4578	-9.21838	-37.7526	-14.791	low
2.80626	3.34274	0.4464	0.648	20.3635	33.7193	13.3558	19.1173	45.1613	low
2.12518	2.08125	0.4032	0.52	14.5753	17.8709	3.29556	-2.06712	28.9683	low
2.44385	2.81941	0.488	0.72	19.4844	31.7289	12.2445	15.3676	47.541	low
2.57052	3.0347	0.3168	0.552	13.9534	26.5405	12.5872	18.0578	74.2424	low
1.97586	2.08517	0.4192	0.4752	14.1572	16.5347	2.37749	5.53227	13.3588	low
1.8226	2.13085	0.3728	0.5584	11.9812	19.4445	7.46329	16.9127	49.7854	low
1.55347	2.52094	0.312	0.752	9.13298	29.7661	20.6331	62.278	141.026	low
2.87547	3.3359	0.5264	0.744	24.1789	38.3372	14.1583	16.0123	41.3374	low
1.93786	2.33934	0.4016	0.592	13.4256	22.2962	8.8706	20.7177	47.4104	low
2.53964	2.2551	0.448	0.5408	18.6825	19.8786	1.1961	-11.2039	20.7143	low
2.58845	3.9721	0.5264	0.904	21.9697	54.5516	32.5819	53.4548	71.7325	low
2.19353	2.45546	0.3344	0.5024	12.7715	20.0843	7.31276	11.941	50.2392	low
2.25045	2.66522	0.424	0.5968	15.9983	25.3042	9.30588	18.4305	40.7547	low
2.77783	2.49298	0.4192	0.4272	19.0731	17.6186	-1.45442	-10.2544	1.9084	low
2.55295	2.96291	0.568	0.7248	23.2493	33.4476	10.1983	16.0583	27.6056	low
2.02475	2.71522	0.3536	0.5488	12.5147	23.8348	11.3201	34.1015	55.2036	low
2.34613	2.83134	0.3568	0.5376	14.2862	24.3029	10.0168	20.6813	50.6726	low
1.66277	2.56381	0.336	0.6384	10.2152	25.9788	15.7636	54.1891	90	low
2.83294	2.89963	0.3984	0.5088	18.5492	23.6187	5.06942	2.35409	27.7108	low
1.52837	2.18104	0.224	0.4272	7.05181	15.67	8.61823	42.7037	90.7143	low
2.31025	2.47722	0.4176	0.496	16.1529	20.0123	3.85945	7.22735	18.7739	low
1.82085	2.13152	0.3664	0.496	11.8012	17.5051	5.70383	17.0618	35.3712	low
1.83253	1.99906	0.3744	0.4736	12.0782	15.8896	3.81141	9.08744	26.4957	low
2.14626	3.09349	0.3344	0.568	12.5404	27.7388	15.1984	44.134	69.8565	low
1.96911	1.99438	0.2848	0.416	10.246	14.1774	3.93137	1.28332	46.0674	low
1.87628	2.2411	0.3584	0.5632	11.8787	20.502	8.62325	19.4438	57.1429	low
2.77078	4.2019	0.3936	0.7232	17.9926	46.4805	28.4879	51.6504	83.7398	low
2.72146	3.1685	0.4032	0.592	18.0908	29.4738	11.3829	16.4265	46.8254	low
1.75506	1.54586	0.2944	0.376	9.601	10.5449	0.94393	-11.9198	27.7174	low
2.88358	2.65245	0.4256	0.4912	19.9911	21.097	1.10592	-8.01538	15.4135	low
1.68843	2.4689	0.2816	0.4784	8.99815	19.3166	10.3184	46.2246	69.8864	low
2.22192	2.28381	0.4448	0.5088	16.4972	19.037	2.5398	2.78543	14.3885	low
2.34615	2.58806	0.4304	0.5888	16.8112	24.3281	7.51689	10.3109	36.803	low
2.16508	2.90499	0.3472	0.7152	13.0376	32.426	19.3883	34.1747	105.991	low
2.07626	2.5411	0.2672	0.4688	10.1579	19.465	9.30703	22.3883	75.4491	low
2.08174	2.72285	0.2048	0.4608	8.27988	20.3923	12.1125	30.7968	125	low
2.17045	2.74746	0.384	0.5648	14.2328	24.7363	10.5035	26.5848	47.0833	low
2.1568	2.19771	0.3936	0.512	14.459	18.4993	4.04033	1.89679	30.0813	low
2.02622	2.21584	0.3808	0.5328	13.3282	19.309	5.98078	9.35831	39.916	low
2.9847	2.61363	0.4064	0.4528	19.7825	19.3507	-0.431805	-12.4324	11.4173	low
2.51372	3.09797	0.4736	0.6688	19.4537	32.3422	12.8885	23.2424	41.2162	low
2.98731	2.30106	0.4576	0.5648	22.0345	21.0496	-0.984882	-22.9722	23.4266	low
1.75696	2.1357	0.2736	0.448	9.07481	16.0364	6.96157	21.5565	63.7427	low
2.33397	2.50067	0.464	0.5792	17.8813	23.2247	5.3434	7.14233	24.8276	low
2.3397	2.85208	0.3536	0.5808	14.1431	26.2676	12.1245	21.8994	64.2534	low
2.46614	3.26072	0.384	0.6448	15.8931	32.7895	16.8964	32.2196	67.9167	low
2.11295	2.09549	0.4096	0.5328	14.7009	18.3713	3.67041	-0.826337	30.0781	low
2.1601	2.05474	0.3664	0.4048	13.6188	14.2081	0.589255	-4.87755	10.4803	low
2.31649	2.40264	0.368	0.5104	14.5109	19.9773	5.46643	3.71899	38.6957	low
2.77969	3.11826	0.4784	0.6352	21.4907	31.0086	9.51794	12.1801	32.7759	low
2.05163	3.27138	0.3136	0.64	11.4537	32.6604	21.2067	59.4527	104.082	low
2.74362	2.90723	0.4416	0.6336	19.762	28.9805	9.21852	5.96329	43.4783	low
2.26211	2.47926	0.4592	0.6144	17.2349	24.3194	7.0845	9.59945	33.7979	low
2.0876	2.7321	0.4048	0.6368	14.4026	27.4858	13.0833	30.8728	57.3123	low
2.30067	2.12099	0.3392	0.352	13.4569	12.9627	-0.494219	-7.8099	3.77358	low
1.97719	2.9389	0.4224	0.7072	14.2579	32.4368	18.1789	48.6402	67.4242	low
1.93835	2.48802	0.3568	0.5824	12.1587	23.234	11.0753	28.3576	63.2287	low
1.60895	1.82142	0.2464	0.336	7.84274	10.9946	3.15188	13.2055	36.3636	low
2.38527	2.78936	0.456	0.6208	17.9503	27.3664	9.41612	16.9411	36.1404	low
1.83954	2.17027	0.3648	0.5552	11.8583	19.6648	7.80646	17.979	52.193	low
1.81618	2.08322	0.2768	0.392	9.39671	13.9867	4.59002	14.7034	41.6185	low
1.78103	2.10208	0.3728	0.5456	11.7546	18.8161	7.06155	18.0261	46.3519	low
1.67006	2.46379	0.3648	0.6512	10.9543	25.5062	14.552	47.527	78.5088	low
1.89983	2.17979	0.2944	0.4592	10.2242	16.6822	6.45798	14.7361	55.9783	low
2.13276	2.30229	0.384	0.5824	14.0212	21.6523	7.63105	7.94885	51.6667	low
1.79208	2.11182	0.2912	0.4672	9.67651	16.4728	6.79632	17.8418	60.4396	low
1.74484	1.66942	0.2816	0.32	9.23043	9.85726	0.626825	-4.32246	13.6364	low
1.87597	1.72446	0.3104	0.4128	10.5604	12.4548	1.89442	-8.07636	32.9897	low
2.35419	2.1515	0.3616	0.4272	14.4934	15.4855	0.992066	-8.60976	18.1416	low
1.84812	1.63386	0.3632	0.3808	11.8609	11.1434	-0.717423	-11.5934	4.84581	low
2.41763	2.60214	0.3152	0.408	13.1886	17.57	4.3814	7.63186	29.4416	low
1.55773	1.70594	0.2976	0.472	8.82442	13.8198	4.99535	9.51449	58.6022	low
1.9051	2.47882	0.336	0.5584	11.4058	22.2857	10.8799	30.115	66.1905	low
2.6887	2.90259	0.4736	0.6336	20.6655	28.9375	8.27208	7.95515	33.7838	low
1.89913	1.68802	0.336	0.4144	11.3764	12.2744	0.89793	-11.1161	23.3333	low
1.97062	1.6241	0.3888	0.4448	13.2491	12.609	-0.640131	-17.5843	14.4033	low
2.50826	1.92082	0.3872	0.4592	16.247	14.9433	-1.3037	-23.4202	18.595	low
2.52253	3.27342	0.32	0.5408	13.8491	27.9313	14.0822	29.7673	69	low
2.32593	2.20155	0.4304	0.5152	16.684	18.631	1.94709	-5.34754	19.7026	low
2.49623	2.96909	0.3968	0.52	16.5293	24.6217	8.09237	18.943	31.0484	low
1.75122	2.15709	0.2656	0.4464	8.84699	16.126	7.27904	23.1764	68.0723	low
1.61093	1.56461	0.2816	0.336	8.67903	9.73289	1.05385	-2.87536	19.3182	low
1.67202	1.60467	0.3456	0.3808	10.4953	10.9809	0.485584	-4.02806	10.1852	low
1.67032	1.95	0.3216	0.4608	9.90055	15.1849	5.28432	16.7441	43.2836	low
1.67537	2.26779	0.32	0.5776	9.8851	21.1993	11.3142	35.3605	80.5	low
1.58463	1.7375	0.4016	0.5056	11.3513	14.8912	3.53997	9.64705	25.8964	low
2.10114	2.86141	0.4464	0.8256	15.7608	36.5894	20.8286	36.1837	84.9462	low
2.04907	2.1184	0.4128	0.4848	14.4142	17.063	2.64876	3.38349	17.4419	low
2.19932	2.30266	0.528	0.6704	19.0259	24.6184	5.59252	4.69872	26.9697	low
2.12909	1.8996	0.4944	0.5264	17.4376	16.6674	-0.770201	-10.7788	6.47249	low
2.70012	2.13189	0.448	0.456	19.7338	16.2608	-3.47299	-21.0446	1.78571	low
2.20998	2.57762	0.4432	0.5712	16.3679	23.5749	7.20699	16.6354	28.8809	low
2.5044	2.50269	0.448	0.5264	18.4517	21.3095	2.85787	-0.0682804	17.5	low
1.98413	2.11488	0.36	0.5216	12.4903	18.176	5.6857	6.58979	44.8889	low
1.68074	1.61843	0.328	0.456	10.1068	12.8372	2.73031	-3.7073	39.0244	low
1.91756	1.96824	0.3824	0.4672	12.768	15.492	2.72396	2.64294	22.1757	low
2.07424	2.66944	0.3248	0.536	11.8971	22.9678	11.0707	28.6948	65.0246	low
2.46196	3.72701	0.4704	0.7968	18.98	45.4696	26.4896	51.3839	69.3878	low
2.51269	2.80706	0.5328	0.7104	21.6217	31.2048	9.58314	11.7153	33.3333	low
1.95737	2.47843	0.2592	0.4208	9.46444	17.2958	7.83136	26.6204	62.3457	low
1.89271	2.13112	0.336	0.44	11.3449	15.7571	4.4122	12.5962	30.9524	low
2.25737	1.96222	0.4592	0.4576	17.2031	15.1754	-2.02772	-13.0749	-0.348432	low
2.31441	2.83227	0.3392	0.5584	13.525	25.1717	11.6466	22.3755	64.6226	low
2.71421	2.97101	0.448	0.6208	19.8261	29.0154	9.18926	9.46132	38.5714	low
1.55556	2.35149	0.296	0.6032	8.77858	22.7864	14.0079	51.1668	103.784	low
2.73719	4.52389	0.5376	0.944	23.5628	64.4915	40.9287	65.275	75.5952	low
1.99054	2.88341	0.4032	0.6624	13.7815	29.9741	16.1926	44.8557	64.2857	low
2.06243	2.27197	0.3648	0.4928	13.0473	18.4174	5.37011	10.1599	35.0877	low
1.8702	1.88002	0.448	0.536	14.2971	16.7806	2.48348	0.525075	19.6429	low
2.52859	3.18846	0.5664	0.8208	22.9879	40.3139	17.326	26.0964	44.9153	low
2.09172	2.55058	0.5424	0.7888	18.6356	31.4645	12.8289	21.937	45.4277	low
1.97428	2.91901	0.3072	0.648	10.9142	29.7043	18.7901	47.8519	110.938	low
2.15666	2.21685	0.4144	0.5552	15.1141	20.0429	4.92885	2.79089	33.9768	low
1.96105	2.61066	0.384	0.5856	13.0571	24.4005	11.3435	33.1256	52.5	low
2.57111	2.49954	0.5424	0.592	22.4377	23.6829	1.24521	-2.78362	9.14454	low
1.89979	2.30413	0.408	0.6192	13.3798	22.9078	9.528	21.2834	51.7647	low
1.69824	2.11768	0.4272	0.6704	12.6541	22.8051	10.1509	24.6985	56.9288	low
2.81775	3.02378	0.5408	0.7552	24.3279	35.4369	11.1089	7.31186	39.645	low
2.13694	1.71512	0.416	0.4416	15.0446	13.1207	-1.92387	-19.7394	6.15385	low
2.44597	1.99662	0.5216	0.5776	20.7013	18.909	-1.79227	-18.371	10.7362	low
1.79356	1.90075	0.4208	0.5936	13.0817	18.544	5.46227	5.97638	41.0646	low
2.22099	1.78963	0.496	0.5056	18.154	15.2766	-2.87731	-19.422	1.93548	low
1.95936	1.58675	0.4512	0.5232	14.9729	14.1851	-0.787791	-19.0169	15.9574	low
1.85744	2.64803	0.3344	0.6352	11.1281	26.6411	15.5129	42.5634	89.9522	low
2.29613	2.85238	0.44	0.6048	16.8187	27.2711	10.4524	24.2255	37.4545	low
2.47692	2.88202	0.4784	0.6192	19.3727	28.1401	8.76742	16.355	29.4314	low
1.68808	1.6353	0.3872	0.3872	11.6033	11.3045	-0.298829	-3.12663	0	low
1.54529	2.02568	0.304	0.4688	8.9149	15.9318	7.01686	31.0874	54.2105	low
1.80308	2.34432	0.2336	0.3376	8.20471	13.6185	5.41384	30.0175	44.5205	low
1.88182	2.12274	0.3824	0.5152	12.5682	18.0373	5.46918	12.8025	34.728	low
1.66134	3.43378	0.3616	0.8432	10.83	44.3829	33.5529	106.687	133.186	low
2.1462	2.69886	0.304	0.5552	11.5861	23.9561	12.37	25.7506	82.6316	low
1.96595	2.29758	0.3856	0.6112	13.1306	22.5797	9.44915	16.8687	58.5062	low
1.69039	1.70533	0.2192	0.328	7.46385	10.2248	2.76092	0.88382	49.635	low
2.22194	2.7237	0.4528	0.6912	16.7573	29.5742	12.8169	22.5821	52.6502	low
1.65386	2.10856	0.3552	0.5824	10.6357	20.0024	9.36673	27.4933	63.964	low
1.82095	2.19338	0.392	0.576	12.4834	20.5195	8.0361	20.4525	46.9388	low
1.74125	2.01584	0.4544	0.64	13.6154	20.9107	7.29531	15.7697	40.8451	low
1.8617	1.84744	0.288	0.3856	9.88585	12.4624	2.57651	-0.76597	33.8889	low
1.87958	2.04443	0.3072	0.4384	10.4888	15.1515	4.66266	8.77058	42.7083	low
2.16346	2.07954	0.32	0.3504	12.169	12.7007	0.531723	-3.87897	9.5	low
2.80129	2.35275	0.3248	0.4896	15.3501	18.8894	3.53931	-16.0119	50.7389	low
2.46026	3.50357	0.52	0.8336	20.7527	44.7516	23.9989	42.4065	60.3077	low
1.83954	2.74144	0.4144	0.8144	13.1925	34.6922	21.4997	49.0286	96.5251	low
1.76411	2.03386	0.4176	0.6144	12.818	20.318	7.49999	15.291	47.1264	low
2.02793	2.84509	0.3648	0.6752	12.8632	30.1355	17.2722	40.2953	85.0877	low
1.75572	1.80741	0.4368	0.5328	13.2597	16.127	2.8673	2.94409	21.978	low
1.54664	1.78918	0.2576	0.376	7.87154	11.8827	4.01118	15.6817	45.9627	low
2.41041	2.74771	0.4272	0.4784	17.1028	21.267	4.16413	13.9935	11.985	low
1.53215	1.8763	0.2736	0.416	8.17542	13.4591	5.28372	22.4619	52.0468	low
1.61077	2.25294	0.3952	0.6224	11.354	22.5497	11.1957	39.8673	57.4899	low
1.99785	2.82445	0.304	0.608	10.9266	27.1563	16.2297	41.3745	100	low
2.83391	2.9897	0.3056	0.424	14.7094	20.5816	5.87221	5.49735	38.7435	low
1.64758	2.11819	0.4304	0.6832	12.4148	23.2065	10.7918	28.5637	58.7361	low
2.14518	3.07208	0.4368	0.8288	15.7472	39.2764	23.5293	43.2085	89.7436	low
1.9566	1.98075	0.3552	0.5152	12.2081	16.9677	4.75956	1.23429	45.045	low
1.91081	2.67075	0.3264	0.6	11.1656	25.4774	14.3118	39.7706	83.8235	low
2.73343	3.56472	0.5056	0.8432	22.2542	45.9974	23.7431	30.412	66.7722	low
2.08182	3.19797	0.352	0.7728	12.7611	38.1834	25.4224	53.6141	119.545	low
2.75159	2.54531	0.4176	0.5104	18.8478	21.0421	2.19427	-7.49676	22.2222	low
1.67988	2.21584	0.3408	0.536	10.4171	19.4126	8.99551	31.9047	57.277	low
2.0892	2.23794	0.3536	0.4992	12.8479	18.3816	5.53368	7.11947	41.1765	low
2.12097	3.73022	0.4368	0.9408	15.5925	53.3615	37.7689	75.8733	115.385	low
2.94194	3.87635	0.4864	0.7888	22.9698	46.7562	23.7863	31.7617	62.1711	low
2.8719	3.19211	0.5872	0.8304	26.7047	40.8058	14.1011	11.1498	41.4169	low
2.70244	2.31835	0.4432	0.5024	19.5593	19.077	-0.482281	-14.2127	13.3574	low
1.84875	2.1356	0.392	0.5888	12.6428	20.4326	7.78981	15.5159	50.2041	low
2.64202	2.99578	0.4432	0.6176	19.1678	29.1	9.93227	13.3898	39.3502	low
1.59996	1.87973	0.16	0.24	5.789	8.64244	2.85344	17.4861	50	low
1.98081	2.64072	0.3792	0.5968	13.029	25.0904	12.0614	33.3152	57.384	low
2.35974	1.94872	0.4752	0.5408	18.4426	17.4558	-0.98673	-17.418	13.8047	low
2.4839	2.52216	0.3664	0.4816	15.3536	19.8072	4.45356	1.54032	31.441	low
1.64769	2.06808	0.3264	0.4336	9.90977	15.158	5.24818	25.5139	32.8431	low
2.42514	2.61222	0.5232	0.7008	20.5991	28.8142	8.21502	7.7142	33.945	low
1.63275	2.06896	0.336	0.5632	10.0677	19.0843	9.01667	26.7163	67.619	low
1.72949	1.9555	0.3136	0.4352	9.97648	14.4899	4.51343	13.068	38.7755	low
2.77543	3.7341	0.4528	0.816	20.4219	46.6006	26.1786	34.5413	80.212	low
2.50662	2.57347	0.552	0.6688	22.2781	27.2129	4.93481	2.66694	21.1594	low
2.39895	3.25037	0.4656	0.7968	18.3783	39.9162	21.538	35.4914	71.134	low
2.53401	2.42818	0.4928	0.5216	20.3056	20.5656	0.259966	-4.17638	5.84416	low
1.99652	2.08718	0.3664	0.4	12.7424	14.2536	1.51118	4.5409	9.17031	low
2.56717	2.99763	0.4496	0.664	18.9229	31.1506	12.2276	16.7679	47.6868	low
2.06089	1.73054	0.4464	0.4384	15.4981	13.1393	-2.35878	-16.0295	-1.79211	low
2.59983	2.9132	0.4304	0.5968	18.4077	27.4682	9.06049	12.0535	38.6617	low
2.8854	3.08573	0.4096	0.5824	19.3274	28.3241	8.99671	6.94288	42.1875	low
1.52442	1.8211	0.336	0.5216	9.53543	15.9354	6.39994	19.4618	55.2381	low
2.42287	2.30243	0.424	0.504	17.0673	19.014	1.94665	-4.97096	18.8679	low
1.53186	1.59046	0.2736	0.368	8.17425	10.6041	2.42984	3.82542	34.5029	low
1.91512	2.0064	0.3184	0.4304	10.9621	14.673	3.71088	4.76628	35.1759	low
1.91698	1.908	0.3776	0.4624	12.6302	14.9465	2.3163	-0.468447	22.4576	low
2.99316	2.99259	0.52	0.6432	24.8047	30.1915	5.38676	-0.0190437	23.6923	low
1.60186	1.79142	0.328	0.5024	9.72852	15.2061	5.47754	11.8337	53.1707	low
1.64959	1.58285	0.3344	0.3744	10.1118	10.7113	0.599462	-4.04585	11.9617	low
2.46409	1.83286	0.5184	0.4	20.7242	12.7661	-7.9581	-25.6172	-22.8395	low
2.14464	2.16776	0.3136	0.4288	11.8802	15.6378	3.75761	1.07804	36.7347	low
2.21182	2.46546	0.3952	0.5552	14.8274	22.0612	7.23388	11.4675	40.4858	low
1.58202	1.8469	0.2288	0.3568	7.33857	11.6815	4.34297	16.7431	55.9441	low
1.88804	2.01936	0.3504	0.4848	11.7195	16.3609	4.64139	6.95536	38.3562	low
2.25161	1.63373	0.4096	0.376	15.5314	11.028	-4.50336	-27.4417	-8.20312	low
2.71597	2.57635	0.4832	0.52	21.2356	21.6354	0.399853	-5.14071	7.61589	low
2.08295	2.7285	0.3136	0.5264	11.5973	23.0477	11.4504	30.9921	67.8571	low
1.67992	1.51989	0.3904	0.4016	11.6357	10.9711	-0.664631	-9.52605	2.86885	low
2.20437	3.31291	0.3168	0.5584	12.2572	29.0962	16.8389	50.2883	76.2626	low
2.82873	1.77242	0.4336	0.376	19.9807	11.7906	-8.19011	-37.3422	-13.2841	low
2.1932	2.20552	0.3888	0.4576	14.5145	16.8034	2.28884	0.561731	17.6955	low
2.54576	2.71579	0.2144	0.2912	10.0268	13.6097	3.58288	6.67895	35.8209	low
1.72563	1.63178	0.2976	0.336	9.55506	10.0629	0.507845	-5.4386	12.9032	low
1.9667	2.42016	0.3312	0.5152	11.5704	20.2779	8.70757	23.0569	55.5556	low
1.73058	3.65691	0.32	0.84	10.1434	46.9629	36.8195	111.311	162.5	low
2.42597	2.04333	0.3072	0.3168	12.9432	11.5112	-1.43199	-15.7727	3.125	low
2.1454	2.44021	0.312	0.3952	11.8335	16.1472	4.3137	13.7415	26.6667	low
2.3918	2.62053	0.3584	0.5232	14.5804	22.094	7.51358	9.56309	45.9821	low
2.97522	3.20797	0.4992	0.7056	23.7634	35.1442	11.3808	7.82295	41.3462	low
2.48342	2.18347	0.504	0.5248	20.3478	18.8013	-1.54644	-12.0781	4.12698	low
1.59799	1.60883	0.3264	0.3792	9.67257	10.9664	1.29385	0.67835	16.1765	low
2.2184	2.79458	0.44	0.6368	16.3186	28.0676	11.749	25.9728	44.7273	low
2.37101	2.80973	0.4144	0.6352	16.4129	28.1429	11.73	18.5035	53.2819	low
1.90198	2.19738	0.3584	0.448	12.0134	16.4404	4.42703	15.5312	25	low
2.21091	2.86886	0.3024	0.5488	11.822	25.0677	13.2457	29.7592	81.4815	low
2.45121	2.5853	0.4224	0.52	17.1857	21.7035	4.51781	5.47036	23.1061	low
2.43479	3.64955	0.2688	0.5936	11.6157	33.7233	22.1076	49.8918	120.833	low
2.57731	2.60173	0.3344	0.5456	14.6481	22.8023	8.1542	0.947496	63.1579	low
2.17761	1.98915	0.3568	0.4	13.4069	13.6802	0.273275	-8.65444	12.1076	low
2.71915	2.63309	0.4096	0.5216	18.3317	22.1285	3.79679	-3.16496	27.3438	low
2.19933	2.78355	0.3504	0.5584	13.3144	24.7739	11.4594	26.5635	59.3607	low
1.6133	1.77389	0.3216	0.44	9.63241	13.4587	3.82631	9.95413	36.8159	low
1.90937	1.66821	0.2128	0.2656	7.98704	8.5246	0.537558	-12.6303	24.812	low
2.35459	2.80477	0.4608	0.6432	17.911	28.425	10.514	19.1193	39.5833	low
2.22252	2.00704	0.4336	0.5072	16.1371	16.9309	0.793791	-9.69531	16.9742	low
2.31451	2.58242	0.384	0.5744	15.0417	23.7358	8.69404	11.5752	49.5833	low
1.74756	2.0223	0.3072	0.4688	9.8958	15.9086	6.01279	15.7213	52.6042	low
2.0638	2.15667	0.392	0.5104	13.8754	18.1416	4.26616	4.49995	30.2041	low
2.72852	2.80901	0.416	0.5616	18.6431	25.1132	6.47006	2.94995	35	low
1.50066	1.68947	0.3024	0.448	8.6814	13.1132	4.4318	12.5818	48.1481	low
2.78976	3.41402	0.4464	0.728	20.2557	38.3884	18.1326	22.3768	63.0824	low
2.56028	2.02765	0.5648	0.5248	23.1904	17.6056	-5.58481	-20.8036	-7.08215	low
1.56339	1.58677	0.3376	0.3584	9.76347	10.3615	0.598026	1.49547	6.16114	low
1.91593	2.55086	0.4432	0.6912	14.4622	27.8273	13.3651	33.1395	55.9567	low
1.78185	1.58322	0.328	0.3056	10.5918	9.12055	-1.47123	-11.1474	-6.82927	low
2.8421	2.37549	0.5152	0.496	23.4566	19.2745	-4.18211	-16.4178	-3.72671	low
2.15967	1.53365	0.3344	0.368	12.606	10.2984	-2.30757	-28.9868	10.0478	low
2.27116	1.72126	0.4096	0.3776	15.6485	11.5496	-4.09894	-24.2123	-7.8125	low
2.04021	3.34936	0.4208	0.7456	14.5994	38.562	23.9626	64.1674	77.1863	low
2.58289	2.69261	0.5712	0.7696	23.6189	32.3468	8.7279	4.24795	34.7339	low
2.73607	3.43435	0.5872	0.8608	25.5384	45.2738	19.7354	25.5213	46.594	low
2.34205	2.20554	0.4192	0.5872	16.4018	20.9831	4.58128	-5.82866	40.0763	low
2.34665	3.48826	0.416	0.7552	16.3202	40.566	24.2458	48.6485	81.5385	low
1.55855	2.36746	0.352	0.6736	10.0677	25.3644	15.2967	51.9014	91.3636	low
1.77287	2.26066	0.3392	0.5408	10.839	19.9226	9.08354	27.5141	59.434	low
2.9919	2.78432	0.48	0.5904	23.0452	26.083	3.03781	-6.93807	23	low
2.73847	3.37869	0.4976	0.728	21.9712	38.0123	16.0411	23.3787	46.3023	low
1.93873	2.69253	0.4128	0.6912	13.7482	29.2592	15.511	38.8811	67.4419	low
2.75571	3.58634	0.56	0.808	24.611	44.418	19.807	30.1421	44.2857	low
1.64338	2.75448	0.312	0.7168	9.54317	30.9164	21.3732	67.6107	129.744	low
1.75399	2.29269	0.296	0.5008	9.63743	18.8349	9.19746	30.7128	69.1892	low
1.73652	2.968	0.352	0.7536	10.9838	34.7515	23.7677	70.9165	114.091	low
1.738	2.06774	0.3376	0.5392	10.6254	18.3486	7.72321	18.9724	59.7156	low
2.57733	2.66358	0.4336	0.6032	18.3867	25.5392	7.15242	3.34648	39.1144	low
2.50506	3.05042	0.4352	0.68	17.9871	32.3768	14.3897	21.7703	56.25	low
1.91556	2.00141	0.3792	0.4272	12.6672	14.5479	1.88076	4.48172	12.6582	low
1.76445	2.69429	0.3936	0.7152	12.2008	30.2225	18.0216	52.6986	81.7073	low
1.57451	2.0385	0.3456	0.5504	10.0025	18.452	8.4494	29.4689	59.2593	low
1.86472	2.33803	0.3408	0.5984	11.3382	22.5036	11.1654	25.3824	75.5869	low
2.30164	2.05234	0.4528	0.472	17.285	16.2105	-1.07443	-10.8314	4.24028	low
2.95931	2.93611	0.6192	0.736	28.8399	33.6444	4.80451	-0.783968	18.863	low
2.74526	2.70912	0.3712	0.44	16.9466	19.4758	2.52927	-1.31645	18.5345	low
1.98099	2.08712	0.3696	0.4512	12.7519	15.8158	3.0639	5.35742	22.0779	low
1.88055	1.54075	0.3344	0.304	11.2411	8.89472	-2.34643	-18.0692	-9.09091	low
2.06343	2.4839	0.3712	0.5584	13.2457	22.3272	9.08145	20.3772	50.431	low
1.56907	1.87685	0.3424	0.4752	9.90164	15.0872	5.18554	19.6154	38.785	low
1.89341	2.16928	0.2704	0.4384	9.53211	15.9518	6.41974	14.57	62.1302	low
2.42593	2.25686	0.3712	0.4768	15.2133	17.7805	2.56719	-6.96929	28.4483	low
2.3047	2.39514	0.3552	0.5264	14.0161	20.4817	6.46562	3.92416	48.1982	low
1.85952	2.05851	0.3536	0.4608	11.6604	15.916	4.25563	10.7012	30.3167	low
2.32595	3.18152	0.416	0.76	16.1943	37.4021	21.2077	36.7837	82.6923	low
1.72234	2.24133	0.3008	0.5424	9.62133	19.8222	10.2008	30.1328	80.3191	low
2.00682	2.76075	0.2752	0.5248	10.1214	23.2313	13.1099	37.5684	90.6977	low
1.72091	2.84395	0.3392	0.6368	10.5813	28.5273	17.946	65.2585	87.7358	low
2.24312	2.72029	0.4096	0.6064	15.4806	26.1666	10.6861	21.2726	48.0469	low
2.75962	3.51474	0.536	0.816	23.6746	43.9832	20.3086	27.3632	52.2388	low
1.65585	2.05315	0.3744	0.5424	11.1109	18.3297	7.21876	23.9937	44.8718	low
2.67994	2.65091	0.5648	0.6368	24.1787	26.7298	2.55116	-1.08323	12.7479	low
1.65892	2.06419	0.3168	0.5456	9.7305	18.5138	8.78333	24.4297	72.2222	low
2.92713	3.11334	0.6464	0.8544	29.7128	40.9419	11.2291	6.36152	32.1782	low
1.89147	2.0111	0.4096	0.5472	13.3744	18.1373	4.76292	6.32471	33.5938	low
1.89265	2.33136	0.4368	0.632	14.1342	23.5907	9.45645	23.1797	44.6886	low
1.5275	2.04965	0.2768	0.4768	8.22829	16.3358	8.10755	34.1833	72.2543	low
2.09789	2.47032	0.288	0.4976	10.8805	20.0201	9.13957	17.7526	72.7778	low
1.97996	1.82997	0.3328	0.416	11.6809	13.1773	1.49641	-7.5754	25	low
1.85148	1.85526	0.3984	0.4528	12.8317	14.3295	1.4978	0.204161	13.6546	low
2.36326	2.68362	0.4832	0.6592	18.7435	27.9134	9.16993	13.5558	36.4238	low
1.55213	2.13034	0.2992	0.5248	8.83636	18.3936	9.55728	37.2527	75.4011	low
2.09725	2.38629	0.5024	0.7264	17.4528	27.3922	9.93947	13.7819	44.586	low
1.95166	2.66349	0.2368	0.4896	8.80355	21.114	12.3105	36.4731	106.757	low
2.14541	3.04592	0.3888	0.7552	14.2428	35.6814	21.4385	41.9738	94.2387	low
2.67217	3.34637	0.5952	0.8976	25.3023	45.9671	20.6648	25.2304	50.8065	low
1.6186	1.99669	0.368	0.576	10.7555	18.8629	8.10737	23.3591	56.5217	low
2.03184	2.48637	0.2704	0.4544	10.0794	18.5662	8.4868	22.3704	68.0473	low
1.81056	2.59645	0.4304	0.7536	13.4405	30.6572	17.2167	43.4059	75.0929	low
2.08095	2.88939	0.5024	0.7888	17.333	35.3724	18.0394	38.8496	57.0064	low
2.40806	2.95744	0.5488	0.76	21.3699	34.9119	13.542	22.8142	38.484	low
1.73761	1.95734	0.4384	0.6432	13.1846	20.4548	7.27015	12.6455	46.7153	low
2.31294	2.67024	0.48	0.7024	18.2797	29.4712	11.1915	15.4479	46.3333	low
1.56659	1.88154	0.328	0.5296	9.55936	16.6164	7.05709	20.1042	61.4634	low
2.56407	3.44731	0.408	0.696	17.3428	37.1297	19.7868	34.4468	70.5882	low
1.70573	2.85146	0.2	0.392	7.03413	18.3903	11.3561	67.1695	96	low
2.41753	2.43192	0.5056	0.5664	19.9188	22.1872	2.26847	0.595233	12.0253	low
2.23454	2.74509	0.4144	0.6208	15.586	26.9646	11.3785	22.8481	49.8069	low
2.38561	2.19912	0.5104	0.5504	19.8502	19.7446	-0.10557	-7.81729	7.83699	low
1.73227	2.86778	0.384	0.7424	11.7725	33.1774	21.405	65.5504	93.3333	low
1.51746	2.51405	0.3344	0.728	9.46573	28.8081	19.3424	65.6749	117.703	low
1.85403	1.77702	0.408	0.5344	13.1068	15.9318	2.82498	-4.15366	30.9804	low
1.85194	1.58014	0.4208	0.472	13.4409	12.9515	-0.489416	-14.6765	12.1673	low
1.73956	1.67478	0.288	0.376	9.37148	11.2537	1.88225	-3.72393	30.5556	low
2.93716	3.91507	0.504	0.7072	23.6917	42.5313	18.8396	33.2944	40.3175	low
2.77977	2.45819	0.312	0.3744	14.7276	15.5034	0.775837	-11.5686	20	low
1.88746	2.3765	0.288	0.44	9.99433	17.3358	7.34149	25.91	52.7778	low
2.92615	3.41107	0.552	0.7648	25.6644	40.1925	14.5281	16.5719	38.5507	low
2.45504	3.03317	0.4208	0.6976	17.1519	32.9859	15.834	23.5487	65.7795	low
2.8788	2.89404	0.256	0.3456	12.8221	16.6708	3.84873	0.52939	35	low
2.34438	2.84102	0.4208	0.6896	16.471	30.6935	14.2225	21.1843	63.8783	low
2.3848	3.45582	0.5872	0.9952	22.5223	52.3356	29.8133	44.9103	69.4823	low
1.76773	3.13613	0.3664	0.8064	11.5166	39.0254	27.5088	77.41	120.087	low
1.88253	1.92827	0.3664	0.4304	12.1317	14.1813	2.0496	2.42971	17.4672	low
2.09579	2.84998	0.4112	0.7104	14.6472	31.6506	17.0035	35.986	72.7626	low
2.3119	2.91512	0.416	0.6448	16.1089	29.531	13.4222	26.092	55	low
1.58951	2.15104	0.3664	0.5376	10.5618	18.9551	8.3933	35.3272	46.7249	low
2.0352	2.34878	0.3856	0.5488	13.521	20.8942	7.37316	15.4078	42.3237	low
2.15244	2.38966	0.3872	0.5168	14.2324	20.1041	5.87165	11.021	33.4711	low
1.958	2.65138	0.4672	0.7728	15.422	32.0069	16.5849	35.4127	65.411	low
1.51484	2.1324	0.312	0.5664	8.95675	19.7066	10.7498	40.7673	81.5385	low
1.81579	1.74946	0.3408	0.4208	11.0944	12.8104	1.71596	-3.65296	23.4742	low
1.8781	1.72246	0.3696	0.4176	12.1958	12.5636	0.367805	-8.2871	12.987	low
2.0688	1.64733	0.4384	0.4096	15.3077	11.9122	-3.39555	-20.3727	-6.56934	low
2.71216	2.98638	0.592	0.7056	25.5235	32.8579	7.33446	10.1108	19.1892	low
1.87488	2.20274	0.3696	0.5296	12.1784	19.1038	6.92539	17.487	43.29	low
1.94928	2.0016	0.392	0.512	13.219	17.0311	3.81208	2.68407	30.6122	low
2.11818	2.17901	0.3424	0.4112	12.6509	15.1476	2.49669	2.8718	20.0935	low
1.58597	2.53005	0.2944	0.5248	8.8731	21.4609	12.5878	59.527	78.2609	low
2.60128	3.52602	0.4736	0.7376	20.0601	40.0756	20.0155	35.5494	55.7432	low
2.7593	2.75277	0.3664	0.4496	16.8291	20.1431	3.31399	-0.236654	22.7074	low
2.34235	2.18421	0.4224	0.4864	16.5133	17.5806	1.06731	-6.75134	15.1515	low
2.65884	2.61402	0.448	0.592	19.4634	24.6739	5.21054	-1.6857	32.1429	low
1.78743	1.9496	0.3024	0.4112	9.94944	13.7682	3.81874	9.0728	35.9788	low
2.15942	2.76981	0.3808	0.5872	14.0699	25.8281	11.7582	28.2664	54.2017	low
1.68955	2.34869	0.2976	0.5136	9.39805	19.6846	10.2865	39.0128	72.5806	low
2.56024	2.85677	0.3984	0.5744	16.9606	26.0401	9.07947	11.5821	44.1767	low
2.92161	2.3981	0.4512	0.4736	21.3215	18.653	-2.66845	-17.9185	4.96454	low
1.73213	2.25136	0.3184	0.5216	10.1102	19.217	9.10682	29.9764	63.8191	low
2.57747	1.80522	0.4176	0.4304	17.7846	13.4069	-4.37772	-29.9616	3.06513	low
2.43245	2.80723	0.4992	0.736	19.8014	32.2574	12.456	15.4075	47.4359	low
1.89186	1.54978	0.3696	0.336	12.2702	9.66003	-2.61018	-18.0817	-9.09091	low
1.95312	2.4308	0.3472	0.6176	11.9615	23.9978	12.0363	24.4573	77.8802	low
2.25105	1.94266	0.3664	0.4112	14.1061	13.7265	-0.37964	-13.6998	12.2271	low
2.29101	1.83187	0.3088	0.2704	12.3906	9.28879	-3.10179	-20.0409	-12.4352	low
2.7455	2.43306	0.3856	0.4864	17.526	19.3505	1.82452	-11.3801	26.1411	low
2.66727	2.60157	0.4464	0.544	19.4562	22.7402	3.28397	-2.46319	21.8638	low
2.85267	2.38528	0.4064	0.4096	18.9979	16.332	-2.66587	-16.3843	0.787402	low
1.9911	1.99958	0.3888	0.5024	13.3655	16.7353	3.36972	0.425898	29.2181	low
2.18551	1.89678	0.3568	0.448	13.4482	14.4713	1.02309	-13.2111	25.5605	low
2.06577	2.08526	0.4432	0.5024	15.4333	17.3647	1.9314	0.943478	13.3574	low
2.14955	1.90312	0.4272	0.4688	15.4733	15.0916	-0.381719	-11.4643	9.73783	low
1.91928	2.03139	0.24	0.3312	8.78124	11.8837	3.10242	5.84125	38	low
1.72528	1.86106	0.32	0.4256	10.1186	13.6277	3.50905	7.87002	33	low
2.12472	1.91045	0.3568	0.4048	13.131	13.354	0.222992	-10.0846	13.4529	low
2.7287	3.5623	0.6048	0.8464	26.1774	46.1342	19.9568	30.5493	39.9471	low
2.69905	3.57597	0.5472	0.9104	23.6419	49.6499	26.008	32.49	66.3743	low
1.79802	2.53922	0.3376	0.6096	10.9217	24.6799	13.7582	41.2231	80.5687	low
2.06907	2.21014	0.4352	0.6096	15.2126	21.7465	6.5339	6.81803	40.0735	low
2.94061	4.49358	0.5152	0.9328	24.1987	63.3372	39.1384	52.8112	81.0559	low
2.16186	2.46773	0.392	0.504	14.4375	20.2322	5.79466	14.1485	28.5714	low
1.70408	2.92602	0.4048	0.7248	12.1325	33.0566	20.9242	71.7067	79.0514	low
1.93756	1.86584	0.3952	0.4928	13.2425	15.4909	2.24837	-3.70156	24.6964	low
1.9864	3.42968	0.32	0.7024	11.3405	37.2712	25.9308	72.6581	119.5	low
2.1313	3.27502	0.3456	0.784	12.8163	39.5905	26.7742	53.663	126.852	low
2.38353	3.57016	0.4256	0.76	16.8792	41.721	24.8419	49.7846	78.5714	low
2.29348	1.83581	0.4624	0.4288	17.5529	13.5564	-3.99645	-19.9553	-7.26644	low
2.25142	2.83366	0.4816	0.7136	17.9006	31.6137	13.7131	25.861	48.1728	low
2.18212	2.21336	0.4048	0.528	14.9621	19.1343	4.17224	1.43163	30.4348	low
2.69721	2.65371	0.4464	0.5248	19.6516	22.4099	2.75826	-1.61278	17.5627	low
2.57597	2.4527	0.4064	0.512	17.3536	20.4083	3.05474	-4.78538	25.9843	low
2.90441	3.24624	0.44	0.632	20.7323	32.0454	11.3131	11.7693	43.6364	low
2.34936	2.46624	0.4656	0.6128	18.0406	24.1448	6.10412	4.97497	31.6151	low
1.54734	2.07955	0.2928	0.5152	8.6706	17.712	9.04137	34.3952	75.9563	low
2.20516	2.96454	0.3296	0.6128	12.6736	28.6098	15.9362	34.4365	85.9223	low
1.50431	2.05512	0.3648	0.5792	10.0701	19.4512	9.38105	36.6155	58.7719	low
2.54591	2.83608	0.4224	0.6192	17.7706	27.7242	9.95359	11.3975	46.5909	low
1.59353	1.81525	0.3248	0.4736	9.614	14.6167	5.00267	13.9138	45.8128	low
2.73973	2.94774	0.3296	0.536	15.25	25.149	9.89898	7.59236	62.6214	low
1.74032	1.98091	0.3776	0.5136	11.6548	16.9225	5.26773	13.8245	36.0169	low
2.62386	1.51362	0.4592	0.424	19.6639	11.43	-8.2339	-42.3132	-7.66551	low
1.69271	2.20309	0.2976	0.44	9.4118	16.2201	6.80832	30.1516	47.8495	low
2.16886	2.94144	0.4352	0.7504	15.8477	34.3211	18.4735	35.6215	72.4265	low
1.88927	2.47741	0.4288	0.5696	13.8916	22.6799	8.78826	31.1305	32.8358	low
1.68349	1.95138	0.3472	0.5104	10.5927	16.6094	6.01678	15.9128	47.0046	low
2.31821	2.2609	0.4176	0.4272	16.2015	16.1689	-0.0325781	-2.47216	2.29885	low
1.60217	2.43565	0.3664	0.7152	10.6296	27.5176	16.888	52.0219	95.1965	low
2.72079	3.40706	0.4352	0.8	19.36	41.9013	22.5413	25.2232	83.8235	low
1.70535	1.52416	0.3776	0.432	11.4617	11.6737	0.21198	-10.6248	14.4068	low
2.02707	2.56822	0.4144	0.5936	14.3288	24.3375	10.0087	26.6962	43.2432	low
1.54808	2.15275	0.2464	0.5552	7.62343	19.5226	11.8991	39.0594	125.325	low
2.02656	2.88315	0.4336	0.7232	14.8947	32.5348	17.6401	42.2682	66.7897	low
2.48739	3.25098	0.4576	0.6688	18.6894	33.8386	15.1492	30.6984	46.1538	low
2.33717	2.47474	0.3408	0.4688	13.6926	19.0101	5.31744	5.88618	37.5587	low
1.56229	1.7727	0.3216	0.472	9.39253	14.2805	4.888	13.4681	46.7662	low
2.08258	2.18626	0.3904	0.5472	13.9343	19.5389	5.60451	4.97844	40.1639	low
1.9649	2.14283	0.3792	0.5248	12.9408	18.4895	5.54872	9.05542	38.3966	low
1.77818	1.75962	0.3152	0.3488	10.2414	11.0203	0.778981	-1.04376	10.6599	low
2.3686	2.73008	0.408	0.5808	16.1767	25.2315	9.0548	15.2613	42.3529	low
2.11703	2.18861	0.4304	0.4896	15.3692	17.7143	2.34505	3.38116	13.7546	low
1.70955	2.26213	0.344	0.6048	10.645	22.0512	11.4062	32.3231	75.814	low
2.61	2.75016	0.432	0.5744	18.5328	25.1446	6.61184	5.37012	32.963	low
2.78018	2.58066	0.5456	0.5168	24.226	21.5474	-2.67855	-7.17651	-5.27859	low
2.0152	1.52608	0.2864	0.2816	10.4851	8.32965	-2.15548	-24.2715	-1.67598	low
2.14399	1.76771	0.4288	0.4016	15.4888	12.4264	-3.06238	-17.5505	-6.34328	low
2.55529	2.27002	0.4576	0.4272	19.1437	16.2259	-2.91787	-11.1639	-6.64336	low
2.04178	2.35051	0.3712	0.5584	13.1282	21.238	8.10982	15.1206	50.431	low
1.64715	1.87938	0.3136	0.4624	9.59891	14.753	5.15409	14.0989	47.449	low
1.52019	1.50387	0.2496	0.3344	7.59408	9.39928	1.8052	-1.07355	33.9744	low
2.45164	2.35715	0.4368	0.6432	17.7045	24.2151	6.51052	-3.85415	47.2527	low
1.71585	1.67424	0.2752	0.3296	8.95049	10.1148	1.16435	-2.42504	19.7674	low
1.92572	1.8557	0.3248	0.4272	11.1917	13.6377	2.44605	-3.63604	31.5271	low
2.12891	1.97818	0.368	0.3808	13.5015	13.0607	-0.440835	-7.08015	3.47826	low
1.60204	2.73426	0.3472	0.6832	10.1792	29.3611	19.1819	70.6736	96.7742	low
2.80375	2.86905	0.5296	0.5792	23.7581	26.3446	2.58652	2.32902	9.36556	low
2.27344	2.3937	0.3552	0.4752	13.8537	18.6785	4.82481	5.28979	33.7838	low
1.57961	2.25147	0.2912	0.5808	8.77181	21.1668	12.395	42.5333	99.4505	low
2.95852	3.5397	0.5472	0.7904	25.718	42.956	17.238	19.6443	44.4444	low
1.98287	2.1848	0.2816	0.4416	10.2106	16.1536	5.943	10.1837	56.8182	low
2.19556	2.75026	0.4688	0.7536	17.0963	32.3521	15.2558	25.2646	60.7509	low
2.48682	3.40811	0.5168	0.8416	20.8383	43.9867	23.1484	37.0469	62.8483	low
2.87748	2.82434	0.4736	0.6192	21.9728	27.6179	5.64508	-1.84676	30.7432	low
1.88455	2.50203	0.3296	0.6208	11.1284	24.7582	13.6297	32.7654	88.3495	low
1.68966	1.79659	0.3408	0.4256	10.4659	13.2265	2.7606	6.3285	24.8826	low
1.89634	2.57158	0.3856	0.6944	12.7381	28.1571	15.419	35.6075	80.083	low
2.7701	3.43846	0.4784	0.72	21.4236	38.2463	16.8227	24.1276	50.5017	low
1.63692	2.00949	0.264	0.3952	8.36478	13.6581	5.29336	22.7604	49.697	low
2.03287	2.65934	0.4544	0.7328	15.553	30.5414	14.9884	30.817	61.2676	low
2.35161	2.44994	0.4736	0.6672	18.3311	25.9475	7.61648	4.18139	40.8784	low
1.94145	2.47403	0.4112	0.6928	13.7192	27.1087	13.3895	27.4321	68.4825	low
1.68554	2.11747	0.3104	0.4816	9.69608	16.9573	7.26122	25.6256	55.1546	low
2.33104	2.93291	0.4416	0.6544	17.0979	30.1105	13.0126	25.8198	48.1884	low
2.85457	3.47926	0.3456	0.632	16.4713	34.1988	17.7275	21.8839	82.8704	low
2.21746	2.22965	0.4288	0.5808	15.9494	20.9815	5.03206	0.549732	35.4478	low
2.51597	3.42672	0.504	0.8352	20.5877	43.895	23.3073	36.1988	65.7143	low
2.79403	2.15411	0.4368	0.5136	19.8914	18.2233	-1.66814	-22.9031	17.5824	low
2.07686	3.04733	0.3584	0.6336	12.9299	30.2785	17.3486	46.7278	76.7857	low
1.77998	1.99982	0.3968	0.5648	12.3735	18.5617	6.18823	12.3507	42.3387	low
1.98518	2.33429	0.3872	0.5184	13.2854	19.7403	6.45483	17.5858	33.8843	low
2.11962	2.52779	0.3616	0.5136	13.2532	21.0296	7.77646	19.2567	42.0354	low
1.89725	1.9993	0.312	0.4064	10.7014	13.9267	3.22531	5.37883	30.2564	low
2.49975	3.25075	0.4816	0.696	19.6494	35.1293	15.4799	30.043	44.5183	low
2.58532	3.17466	0.5776	0.7856	23.8811	38.5142	14.6331	22.7956	36.0111	low
1.56617	2.71056	0.3296	0.5904	9.59398	25.4462	15.8522	73.0693	79.1262	low
1.84219	2.67909	0.32	0.5488	10.6657	23.5448	12.8792	45.4296	71.5	low
1.67835	1.83763	0.3664	0.5376	11.0378	16.4914	5.45361	9.49028	46.7249	low
2.41112	2.89331	0.4448	0.6624	17.7278	30.07	12.3422	19.9986	48.9209	low
1.83107	2.15085	0.3488	0.5488	11.3848	19.3058	7.92109	17.4641	57.3394	low
1.65919	2.54315	0.3728	0.7632	11.0904	30.4268	19.3365	53.2766	104.721	low
2.94205	3.53333	0.4624	0.792	21.9381	42.965	21.0269	20.0976	71.2803	low
2.47154	3.06742	0.464	0.696	18.8146	33.2635	14.4488	24.1097	50	low
1.7272	2.40992	0.3776	0.5424	11.5824	21.1593	9.57694	39.5276	43.6441	low
2.43564	2.81054	0.3968	0.664	16.1778	29.3341	13.1563	15.3923	67.3387	low
1.93969	1.76776	0.3696	0.4928	12.5287	14.7841	2.2554	-8.86379	33.3333	low
2.52091	3.26075	0.4304	0.7088	17.9111	35.8413	17.9303	29.3481	64.684	low
1.9782	1.99307	0.2976	0.424	10.6541	14.4026	3.74844	0.751696	42.4731	low
2.33806	2.77458	0.4304	0.6032	16.7603	26.5182	9.7579	18.6702	40.1487	low
1.97196	2.36566	0.4304	0.5856	14.4563	22.3026	7.84636	19.9649	36.0595	low
1.74178	2.04006	0.2112	0.3616	7.42481	12.8325	5.40768	17.125	71.2121	low
1.52125	1.57656	0.2656	0.3664	7.95385	10.4924	2.53856	3.63583	37.9518	low
2.00678	2.38003	0.2944	0.4592	10.6846	18.0267	7.34211	18.5995	55.9783	low
1.77157	1.61962	0.376	0.4608	11.7859	12.9588	1.17287	-8.57714	22.5532	low
1.72	1.8045	0.384	0.4976	11.7036	15.1755	3.47193	4.91279	29.5833	low
2.71515	2.63691	0.4368	0.5472	19.3876	23.1447	3.75707	-2.88161	25.2747	low
2.03302	1.8804	0.3744	0.4672	13.1758	14.8919	1.71609	-7.50706	24.7863	low
2.78831	2.6528	0.4688	0.6176	21.1596	26.0027	4.84308	-4.85993	31.7406	low
2.96891	2.3149	0.4912	0.4288	23.37	16.5604	-6.80964	-22.0286	-12.7036	low
2.58958	2.9577	0.408	0.5472	17.495	25.7114	8.2164	14.2154	34.1176	low
2.88245	3.00845	0.52	0.6224	23.9629	29.4256	5.46271	4.37128	19.6923	low
2.7893	2.88238	0.4128	0.5632	18.8823	25.7831	6.9008	3.33704	36.4341	low
1.8267	2.14763	0.3616	0.5328	11.7044	18.7775	7.07318	17.5688	47.3451	low
2.08306	2.53438	0.4624	0.7008	16.1302	28.0165	11.8864	21.6662	51.5571	low
1.79702	3.36259	0.3552	0.7424	11.3793	38.5489	27.1697	87.1203	109.009	low
2.09376	2.43128	0.3136	0.5392	11.6469	21.2149	9.56806	16.1203	71.9388	low
2.58926	2.64648	0.4864	0.7024	20.4614	29.2272	8.76571	2.20989	44.4079	low
1.93358	3.05066	0.4496	0.848	14.7576	39.8733	25.1158	57.7726	88.6121	low
2.54355	3.46749	0.5472	0.8976	22.3977	47.5568	25.1591	36.3248	64.0351	low
1.83589	1.64008	0.3888	0.4768	12.4831	13.4803	0.99719	-10.6657	22.6337	low
2.65696	3.42142	0.6224	0.9504	26.2267	49.5937	23.367	28.772	52.6992	low
2.05196	2.4293	0.4688	0.6272	16.1119	24.3253	8.21338	18.3892	33.7884	low
1.77581	2.41224	0.344	0.5872	10.9783	22.7579	11.7796	35.8389	70.6977	low
2.51981	3.0879	0.4272	0.6192	17.7862	30.0042	12.218	22.545	44.9438	low
2.17156	2.57088	0.448	0.6176	16.2713	25.2628	8.99156	18.3886	37.8571	low
1.96174	1.82069	0.4096	0.5168	13.7953	15.8045	2.00917	-7.19005	26.1719	low
2.6694	3.35106	0.5472	0.8096	23.4046	41.7166	18.312	25.5361	47.9532	low
2.48706	2.09114	0.4928	0.4912	19.9673	17.0654	-2.90189	-15.9192	-0.324675	low
2.44905	3.12677	0.5136	0.8896	20.4383	42.7191	22.2808	27.6728	73.2087	low
2.19494	2.84731	0.4432	0.704	16.2704	31.3565	15.0861	29.7215	58.8448	low
2.97155	3.46502	0.3904	0.5312	19.0091	28.96	9.95092	16.6065	36.0656	low
1.50724	1.93861	0.328	0.4448	9.27471	14.6546	5.37986	28.6199	35.6098	low
1.64644	1.50442	0.304	0.4064	9.36453	10.9858	1.62131	-8.62589	33.6842	low
1.78583	2.11286	0.4192	0.624	12.9924	21.3243	8.33191	18.3125	48.855	low
2.8069	2.45896	0.4208	0.4944	19.3169	19.8224	0.505443	-12.3959	17.4905	low
2.50647	2.24006	0.4304	0.4352	17.8202	16.3008	-1.51942	-10.6289	1.11524	low
2.76148	3.30899	0.5888	0.8016	25.8212	40.8315	15.0103	19.8267	36.1413	low
2.40474	1.85461	0.4144	0.3616	16.6173	11.8519	-4.7654	-22.8769	-12.7413	low
2.58318	2.69906	0.4528	0.616	19.1491	26.3573	7.20822	4.48595	36.0424	low
1.92919	1.99792	0.408	0.504	13.5552	16.7698	3.21462	3.56263	23.5294	low
2.2406	1.84469	0.3504	0.3632	13.5259	11.8426	-1.68326	-17.6698	3.65297	low
1.95808	2.39301	0.3744	0.5488	12.7655	21.2491	8.4836	22.2121	46.5812	low
2.41362	2.57485	0.48	0.6304	18.9864	25.7806	6.79427	6.68001	31.3333	low
1.58382	2.1908	0.3296	0.5616	9.67905	20.0365	10.3574	38.3238	70.3883	low
1.75547	2.41541	0.2848	0.5376	9.35634	21.0333	11.677	37.5933	88.764	low
1.67277	1.99768	0.3312	0.5216	10.1469	17.2822	7.13527	19.4235	57.4879	low
2.31399	2.668	0.408	0.616	15.8509	26.0775	10.2266	15.2987	50.9804	low
2.21841	2.11267	0.4304	0.5248	16.0073	18.258	2.25076	-4.76648	21.9331	low
2.34595	2.83638	0.44	0.6336	17.1393	28.3241	11.1849	20.9054	44	low
2.15107	2.68968	0.376	0.5712	13.8724	24.5108	10.6384	25.0392	51.9149	low
1.78216	2.01221	0.384	0.4736	12.0526	15.9807	3.92806	12.9085	23.3333	low
2.31659	2.52107	0.3952	0.5504	15.4328	22.3358	6.90295	8.82676	39.2713	low
2.99791	4.21029	0.4688	0.7968	22.5964	51.1004	28.504	40.4408	69.9659	low
1.55897	1.71837	0.2896	0.4016	8.64745	12.1366	3.48919	10.2247	38.674	low
1.67031	2.25011	0.3024	0.6208	9.43156	22.4713	13.0398	34.7121	105.291	low
1.84296	2.36784	0.4176	0.6864	13.2995	25.8113	12.5119	28.4803	64.3678	low
2.53591	3.57458	0.5184	0.864	21.2686	47.2061	25.9375	40.9585	66.6667	low
2.85113	3.02619	0.568	0.7328	25.7259	34.4723	8.74639	6.14002	29.0141	low
2.92012	3.77643	0.6288	0.856	28.895	49.3145	20.4195	29.3245	36.1323	low
2.14322	2.52339	0.3856	0.5456	14.1301	22.1773	8.04723	17.7383	41.4938	low
2.0695	2.07635	0.4016	0.504	14.1986	17.3478	3.14921	0.330999	25.498	low
1.86932	2.03851	0.3968	0.5408	12.8919	18.1659	5.27401	9.05088	36.2903	low
1.51994	2.02285	0.3088	0.4736	8.90889	16.0543	7.14544	33.0875	53.3679	low
2.64936	3.71278	0.5488	0.92	23.3063	51.9923	28.6861	40.1388	67.6385	low
1.58785	2.15603	0.3184	0.6336	9.43843	22.0208	12.5824	35.783	98.995	low
2.11289	2.83483	0.3984	0.6544	14.3545	29.172	14.8174	34.1684	64.257	low
2.80887	3.27422	0.6128	0.8496	27.2149	42.722	15.5071	16.5672	38.6423	low
2.57494	3.41539	0.4832	0.8384	20.2391	43.9165	23.6774	32.6396	73.5099	low
2.42318	3.28853	0.5152	0.84	20.3007	42.4382	22.1375	35.7113	63.0435	low
2.34876	2.85296	0.472	0.6896	18.2564	30.8139	12.5575	21.4667	46.1017	low
2.79145	2.77614	0.4816	0.6944	21.7036	30.2341	8.53055	-0.548461	44.186	low
1.54207	2.1772	0.3392	0.6	9.6943	21.1473	11.453	41.1868	76.8868	low
2.32349	3.4419	0.4864	0.8752	18.5712	46.0936	27.5224	48.1349	79.9342	low
2.1114	2.33722	0.4192	0.6192	14.988	23.2074	8.21936	10.6953	47.7099	low
2.14502	3.08803	0.3632	0.6576	13.4377	31.7393	18.3016	43.9628	81.0573	low
1.53824	2.00606	0.2784	0.5024	8.30774	16.7829	8.47512	30.4127	80.4598	low
1.8642	1.69696	0.4096	0.456	13.2111	13.3608	0.149696	-8.97114	11.3281	low
1.9933	2.99261	0.392	0.7808	13.4713	36.2129	22.7416	50.1334	99.1837	low
2.40468	2.96368	0.4512	0.6704	17.9109	31.0983	13.1873	23.2463	48.5816	low
2.46206	3.03254	0.5056	0.7744	20.248	36.385	16.137	23.1708	53.1646	low
1.59826	1.95189	0.3392	0.4848	9.973	15.8826	5.90959	22.1259	42.9245	low
2.84619	3.03835	0.5632	0.6784	25.4851	32.1857	6.70061	6.75148	20.4545	low
1.92339	2.02902	0.3552	0.4912	12.0356	16.6192	4.58363	5.49186	38.2883	low
1.97942	1.54098	0.3456	0.3584	12.0488	10.1215	-1.92724	-22.1499	3.7037	low
1.70907	2.2213	0.3552	0.5856	10.9225	21.0665	10.144	29.9713	64.8649	low
1.84696	2.64702	0.3984	0.7552	12.8053	31.2764	18.471	43.3177	89.5582	low
2.70298	3.40784	0.5504	0.8496	23.7998	44.382	20.5822	26.0771	54.3605	low
2.11609	2.61603	0.4176	0.6096	14.9673	25.3646	10.3973	23.6256	45.977	low
2.41919	1.90014	0.3232	0.3024	13.4788	10.4478	-3.03093	-21.4555	-6.43564	low
2.83492	3.02128	0.4832	0.6752	22.076	31.875	9.79898	6.57373	39.7351	low
1.89783	2.32166	0.3632	0.5616	12.1249	21.1111	8.98623	22.3323	54.6256	low
2.35703	2.30741	0.4656	0.6224	18.0929	23.0455	4.95259	-2.10519	33.677	low
2.92748	2.87845	0.4864	0.6256	22.867	28.3772	5.51019	-1.67482	28.6184	low
2.54777	3.46373	0.5232	0.864	21.5373	45.8057	24.2684	35.9514	65.1376	low
1.97387	2.49067	0.4192	0.6384	14.145	25.296	11.151	26.1821	52.2901	low
1.79428	2.4104	0.352	0.584	11.2811	22.6293	11.3483	34.338	65.9091	low
1.51622	1.56589	0.3488	0.4896	9.77893	13.2562	3.47724	3.27591	40.367	low
1.85293	1.9609	0.3744	0.5392	12.1899	17.5063	5.31642	5.82699	44.0171	low
1.86454	1.85627	0.3408	0.4224	11.3373	13.511	2.17367	-0.44354	23.9437	low
2.27358	1.63168	0.3744	0.4224	14.4928	12.1238	-2.36893	-28.233	12.8205	low
2.25449	2.42896	0.4336	0.5936	16.3398	23.1288	6.78894	7.73878	36.9004	low
2.57794	2.70414	0.4448	0.5808	18.8128	25.0112	6.19839	4.89538	30.5755	low
2.18569	2.29574	0.5024	0.6688	18.1025	24.4969	6.39438	5.03503	33.121	low
2.60985	3.05187	0.4736	0.7024	20.1194	33.3908	13.2714	16.9366	48.3108	low
2.44694	2.64826	0.4544	0.6016	18.3043	25.3421	7.03782	8.22742	32.3944	low
2.27409	2.21117	0.4896	0.5504	18.3263	19.8416	1.51537	-2.76682	12.4183	low
1.9925	2.53046	0.3776	0.6192	13.0472	24.957	11.9098	26.9993	63.9831	low
1.90769	1.73722	0.4304	0.4768	14.0518	14.1576	0.105818	-8.93594	10.7807	low
2.6751	1.91661	0.3456	0.2752	15.5644	9.75836	-5.80602	-28.3537	-20.3704	low
2.07358	3.12214	0.4048	0.7248	14.3196	35.1352	20.8156	50.5676	79.0514	low
2.02711	2.84088	0.4064	0.696	14.0919	30.9579	16.866	40.1443	71.2598	low
2.74883	2.13821	0.4544	0.4544	20.3101	16.2529	-4.05722	-22.2138	0	low
1.89217	1.81701	0.3712	0.5232	12.3161	15.9467	3.63054	-3.97216	40.9483	low
2.56527	2.91616	0.552	0.6816	22.7515	31.11	8.35854	13.6785	23.4783	low
1.97731	1.96418	0.352	0.4464	12.2231	14.8668	2.64368	-0.664031	26.8182	low
2.69903	3.3965	0.4048	0.6928	18.0217	36.4537	18.4319	25.8415	71.1462	low
1.55169	1.68077	0.2704	0.3792	8.18098	11.3653	3.18434	8.31867	40.2367	low
2.52002	2.644	0.424	0.5824	17.6696	24.5623	6.89267	4.9198	37.3585	low
2.38289	1.97771	0.3904	0.4016	15.6487	13.6596	-1.98911	-17.0037	2.86885	low
2.56376	3.22165	0.4352	0.6688	18.3607	33.5518	15.1911	25.6611	53.6765	low
2.20439	2.22254	0.3392	0.4608	12.9794	17.0212	4.04188	0.823355	35.8491	low
2.44209	2.15229	0.4448	0.496	17.9292	17.6557	-0.273523	-11.8669	11.5108	low
2.61551	2.29037	0.488	0.5392	20.7093	20.1039	-0.605387	-12.4312	10.4918	low
2.78822	3.08045	0.352	0.5104	16.397	25.036	8.63904	10.4809	45	low
2.39893	2.85046	0.4368	0.6224	17.3679	27.9877	10.6199	18.8221	42.4908	low
1.74076	2.00778	0.3392	0.4656	10.6798	15.7151	5.03532	15.3393	37.2642	low
2.29735	3.19162	0.4288	0.7648	16.4503	37.7383	21.288	38.9262	78.3582	low
1.82939	2.07485	0.3152	0.5568	10.4774	18.9387	8.46129	13.4176	76.6497	low
1.56858	1.88435	0.4144	0.6064	11.5506	18.7543	7.20373	20.1309	46.332	low
1.99129	2.23703	0.1808	0.264	7.31019	10.6814	3.3712	12.3407	46.0177	low
2.6228	2.99933	0.3856	0.6368	16.8341	29.9742	13.14	14.356	65.1452	low
1.72043	1.83722	0.2928	0.4464	9.41168	14.0381	4.62643	6.78842	52.459	low
2.75271	2.71226	0.4688	0.5648	20.9155	24.4456	3.53005	-1.46946	20.4778	low
2.92719	3.39712	0.5008	0.7712	23.4813	40.3544	16.8731	16.054	53.9936	low
1.56327	3.28749	0.3504	0.8096	10.0555	40.964	30.9086	110.296	131.05	low
2.03087	1.70989	0.4448	0.464	15.2546	13.647	-1.60762	-15.805	4.31655	low
1.66508	1.69947	0.2928	0.376	9.1747	11.3895	2.21479	2.06537	28.4153	low
1.8201	2.28912	0.3776	0.5488	12.0953	20.4154	8.32014	25.7689	45.339	low
2.8048	3.23934	0.5824	0.7536	25.9317	37.7415	11.8098	15.4927	29.3956	low
1.84737	2.46962	0.36	0.5856	11.7704	23.1928	11.4224	33.683	62.6667	low
2.20535	2.64547	0.4992	0.7264	18.1437	30.1452	12.0015	19.9569	45.5128	low
1.57626	1.73091	0.3168	0.4544	9.34759	13.5467	4.19906	9.8112	43.4343	low
1.56548	1.73451	0.3072	0.4624	9.0779	13.7735	4.69557	10.7973	50.5208	low
1.56769	1.72122	0.32	0.4272	9.38124	12.7977	3.41644	9.79339	33.5	low
1.97158	2.12797	0.3392	0.5008	11.8246	17.6287	5.80403	7.93222	47.6415	low
2.49524	2.94846	0.4512	0.6656	18.5084	30.7421	12.2337	18.1634	47.5177	low
1.7171	2.41445	0.3504	0.608	10.8436	23.5112	12.6676	40.6121	73.516	low
1.97388	2.84653	0.2864	0.6672	10.3121	29.8167	19.5046	44.2099	132.961	low
1.67056	2.04728	0.2272	0.3744	7.59571	13.2539	5.65814	22.5505	64.7887	low
2.09125	3.18208	0.456	0.7808	15.9898	38.3761	22.3863	52.1616	71.2281	low
1.73237	2.76808	0.3168	0.7264	10.0707	31.4475	21.3768	59.7857	129.293	low
1.51435	2.18064	0.3232	0.6048	9.20252	21.3305	12.128	43.9984	87.1287	low
2.64771	2.66856	0.5424	0.6592	23.0453	27.7682	4.72299	0.78747	21.5339	low
2.26531	2.54574	0.4912	0.6688	18.3164	26.9417	8.62532	12.3793	36.1564	low
2.15987	1.77136	0.5008	0.4944	17.8623	14.8515	-3.01079	-17.9877	-1.27796	low
2.37147	1.81008	0.464	0.4896	18.1357	15.0044	-3.13134	-23.6727	5.51724	low
2.14477	2.75992	0.3328	0.5824	12.4829	25.5495	13.0665	28.6814	75	low
1.67393	2.05075	0.4304	0.592	12.5806	19.798	7.21739	22.5111	37.5465	low
2.06411	2.00539	0.392	0.4752	13.8772	15.9803	2.10314	-2.84481	21.2245	low
1.74529	2.1187	0.3536	0.496	11.0697	17.4121	6.34233	21.3953	40.2715	low
2.71514	2.86707	0.4176	0.5968	18.6253	27.0657	8.44041	5.59566	42.9119	low
2.67554	2.83029	0.4832	0.7264	20.9499	32.1083	11.1584	5.78388	50.3311	low
1.64155	2.08363	0.3376	0.5584	10.1493	19.0589	8.9096	26.9306	65.4028	low
2.02708	2.5951	0.3456	0.5888	12.2896	24.3887	12.0991	28.0216	70.3704	low
2.36603	2.82474	0.4304	0.6992	16.9363	30.9259	13.9895	19.3873	62.4535	low
2.49833	3.07731	0.4048	0.6752	16.8337	32.4282	15.5944	23.1747	66.7984	low
1.61754	2.48026	0.2864	0.5856	8.81978	23.2839	14.4641	53.3353	104.469	low
2.16814	2.66816	0.5568	0.7584	19.6982	31.6347	11.9364	23.0622	36.2069	low
2.45502	2.5193	0.5888	0.6928	23.1827	27.5673	4.3846	2.61831	17.663	low
2.15335	1.95256	0.52	0.5072	18.4191	16.5269	-1.89219	-9.32455	-2.46154	low
1.83522	3.04158	0.4528	0.752	14.1968	35.4911	21.2943	65.7338	66.0777	low
1.74992	1.50171	0.3952	0.4112	12.1581	11.0751	-1.08301	-14.1841	4.04858	low
1.51341	2.28522	0.3264	0.6544	9.26889	23.9128	14.6439	50.9981	100.49	low
2.09701	2.05067	0.416	0.5312	14.8017	17.9742	3.17247	-2.20981	27.6923	low
1.95893	2.25834	0.3904	0.6272	13.2285	22.7574	9.5289	15.2844	60.6557	low
1.57949	1.52016	0.3632	0.4304	10.4342	11.6129	1.17865	-3.75627	18.5022	low
1.86897	1.66142	0.4336	0.4336	13.8955	12.5796	-1.31592	-11.105	0	low
1.63891	1.54394	0.3232	0.4	9.79118	11.0762	1.28502	-5.79471	23.7624	low
1.80502	2.73565	0.3776	0.7488	12.012	31.9991	19.9871	51.5579	98.3051	low
1.73246	1.93053	0.408	0.5808	12.3815	18.4412	6.05964	11.4329	42.3529	low
1.65878	1.54885	0.3664	0.4608	10.9329	12.4819	1.549	-6.62716	25.7642	low
1.5395	1.62466	0.3456	0.4896	9.82563	13.6769	3.85128	5.53167	41.6667	low
2.25413	1.97096	0.3936	0.4336	15.0191	14.5422	-0.476943	-12.5623	10.1626	low
1.76375	2.39197	0.3744	0.6912	11.7016	26.2214	14.5198	35.6184	84.6154	low
2.26395	2.41278	0.5184	0.7248	19.2071	27.6172	8.41009	6.5739	39.8148	low
2.1866	2.51306	0.424	0.6064	15.6025	24.3291	8.72667	14.93	43.0189	low
1.79575	2.34299	0.3344	0.5712	10.8265	21.6151	10.7887	30.4742	70.8134	low
2.89638	2.42714	0.5632	0.584	25.8984	22.7723	-3.12614	-16.2009	3.69318	low
1.83638	1.67398	0.4208	0.4112	13.3452	12.111	-1.23425	-8.84349	-2.28137	low
2.3206	2.07877	0.4624	0.488	17.7363	16.8793	-0.856956	-10.421	5.53633	low
1.71836	1.89309	0.4112	0.5136	12.3778	16.263	3.88519	10.1684	24.9027	low
2.06203	1.79616	0.472	0.5072	16.2774	15.3669	-0.910476	-12.8936	7.45763	low
2.27046	2.35501	0.4448	0.5696	16.8129	21.6604	4.84752	3.72392	28.0576	low
2.10263	2.14909	0.3872	0.456	13.9504	16.3755	2.42508	2.20962	17.7686	low
2.93498	3.90862	0.4576	0.848	21.6843	50.5118	28.8275	33.1737	85.3147	low
2.60033	3.19158	0.4944	0.7712	20.8444	38.0366	17.1922	22.7375	55.9871	low
1.76742	2.01267	0.4384	0.624	13.3757	20.4101	7.03439	13.8762	42.3358	low
1.9069	2.28346	0.3936	0.6224	13.0207	22.8275	9.8068	19.7472	58.1301	low
1.93717	2.35109	0.2832	0.4	10.0677	15.7972	5.72949	21.3673	41.2429	low
2.48324	3.10238	0.4448	0.7104	18.1969	34.2725	16.0757	24.9328	59.7122	low
2.16628	2.94904	0.4912	0.696	17.6051	32.0587	14.4536	36.1338	41.6938	low
2.22249	2.87838	0.4768	0.7136	17.5409	32.0803	14.5395	29.5115	49.6644	low
1.64657	1.52576	0.3696	0.4384	10.9445	11.8266	0.882037	-7.33707	18.6147	low
1.94399	2.25517	0.4432	0.6096	14.6441	22.1479	7.50385	16.0073	37.5451	low
1.58074	2.24982	0.3696	0.6592	10.5888	23.732	13.1432	42.327	78.355	low
2.47273	1.75682	0.5408	0.464	21.5996	13.9654	-7.63418	-28.9522	-14.2012	low
1.72062	2.0796	0.344	0.5408	10.7007	18.4908	7.79015	20.8634	57.2093	low
2.67891	2.90688	0.472	0.656	20.535	29.9294	9.39442	8.5098	38.9831	low
1.66638	2.36072	0.368	0.6384	11.0126	24.0829	13.0703	41.6676	73.4783	low
1.71713	2.26661	0.376	0.624	11.4866	22.7272	11.2406	31.9999	65.9574	low
1.85605	1.9268	0.4288	0.5056	13.6834	16.2908	2.60741	3.81186	17.9104	low
1.88172	2.13478	0.4	0.5904	13.0519	20.4755	7.42359	13.4483	47.6	low
1.52261	2.14835	0.3168	0.5264	9.09906	18.5821	9.48304	41.0965	66.1616	low
1.87357	2.01411	0.3424	0.4176	11.4262	14.3445	2.91837	7.50119	21.9626	low
1.78564	2.90328	0.3952	0.76	12.3646	34.31	21.9454	62.5904	92.3077	low
1.50328	2.04752	0.376	0.632	10.3108	20.9676	10.6568	36.2035	68.0851	low
1.72316	2.61142	0.4048	0.7408	12.2454	30.3334	18.088	51.5483	83.004	low
1.79502	2.3921	0.432	0.712	13.3847	26.9503	13.5656	33.2631	64.8148	low
2.55209	2.98814	0.4944	0.7072	20.4956	32.946	12.4504	17.086	43.0421	low
1.99206	3.14726	0.496	0.8544	16.4936	41.3657	24.8721	57.9902	72.2581	low
1.80002	2.47034	0.3536	0.6176	11.3527	24.3549	13.0022	37.2396	74.6606	low
1.70739	2.86272	0.3824	0.7424	11.5928	33.1225	21.5297	67.6664	94.1423	low
1.53551	2.31485	0.3472	0.6544	9.84139	24.1963	14.3549	50.7545	88.4793	low
1.77047	2.09686	0.4272	0.6608	13.1053	22.3066	9.2013	18.4352	54.6816	low
2.66297	3.13362	0.6128	0.8304	25.9076	40.0956	14.188	17.6739	35.5091	low
1.50236	2.24566	0.3712	0.7072	10.2003	25.268	15.0677	49.4755	90.5172	low
2.58537	2.99714	0.3472	0.6128	15.1714	28.902	13.7305	15.9269	76.4977	low
2.85678	3.48322	0.4544	0.744	21.0274	39.9399	18.9125	21.9282	63.7324	low
1.93579	2.08658	0.3296	0.5072	11.3754	17.5208	6.14546	7.78959	53.8835	low
2.25631	3.1067	0.4848	0.8304	18.0406	39.7687	21.7281	37.6894	71.2871	low
2.30519	2.81934	0.44	0.6992	16.877	30.8706	13.9936	22.304	58.9091	low
2.90075	2.95928	0.5424	0.6368	25.0522	29.6012	4.54907	2.01776	17.4041	low
2.61087	2.88685	0.4912	0.696	20.7984	31.4258	10.6274	10.5704	41.6938	low
1.84073	2.53941	0.3424	0.6112	11.2618	24.741	13.4792	37.9567	78.5047	low
2.3968	3.36838	0.3936	0.7344	15.8402	38.2178	22.3775	40.5365	86.5854	low
2.88909	3.14402	0.4272	0.5344	20.093	26.6138	6.52079	8.82388	25.0936	low
1.69801	1.7635	0.4192	0.56	12.4541	16.4863	4.03219	3.85687	33.5878	low
2.40967	3.20317	0.5056	0.8544	19.8607	42.0642	22.2035	32.9298	68.9873	low
1.96808	2.52357	0.4256	0.6976	14.2937	27.7877	13.494	28.225	63.9098	low
2.39037	2.69682	0.3568	0.5952	14.517	25.5169	10.9999	12.8202	66.8161	low
1.73595	2.07317	0.4224	0.6192	12.7679	20.8166	8.04878	19.4257	46.5909	low
1.67182	1.91464	0.3984	0.6064	11.7851	19.0229	7.23786	14.5243	52.2088	low
1.97745	1.66917	0.4992	0.5072	16.4802	14.4251	-2.05503	-15.5898	1.60256	low
2.05849	2.01101	0.3328	0.44	12.0631	14.9843	2.92125	-2.30655	32.2115	low
2.82238	3.31053	0.6128	0.8464	27.336	43.0182	15.6822	17.2957	38.1201	low
1.66417	2.0989	0.4	0.6352	11.7794	21.5407	9.76123	26.1229	58.8	low
2.43302	3.56229	0.432	0.8464	17.4148	46.1341	28.7192	46.4143	95.9259	low
2.68	3.67142	0.5712	0.8928	24.43	49.9757	25.5457	36.9933	56.3025	low
1.87659	2.78195	0.3632	0.688	12.0121	30.0328	18.0207	48.245	89.4273	low
2.17073	2.60189	0.5168	0.6816	18.4497	27.9778	9.52817	19.8624	31.8885	low
1.87696	3.38162	0.36	0.8656	11.9262	44.8474	32.9212	80.1647	140.444	low
2.84186	3.50414	0.5168	0.7872	23.5213	42.381	18.8598	23.3045	52.322	low
2.09595	2.16694	0.3888	0.6112	13.9616	21.4122	7.45053	3.38701	57.2016	low
2.88612	3.99216	0.5408	0.8928	24.8686	54.1629	29.2943	38.3227	65.0888	low
2.68468	2.9069	0.424	0.56	18.6905	25.849	7.15854	8.27734	32.0755	low
2.32858	2.78539	0.5408	0.8032	20.4597	34.7594	14.2997	19.6175	48.5207	low
2.33508	1.51733	0.4944	0.3872	18.9268	10.6366	-8.29022	-35.0202	-21.6828	low
2.8245	3.42426	0.6288	0.9056	28.0158	47.39	19.3742	21.2342	44.0204	low
2.24952	2.71485	0.5024	0.7904	18.5714	33.4228	14.8514	20.6857	57.3248	low
1.54979	2.75013	0.3904	0.7632	10.8929	32.7367	21.8438	77.4518	95.4918	low
1.68216	2.90394	0.4688	0.8128	13.5769	36.5593	22.9824	72.6316	73.3788	low
2.85797	3.65941	0.5632	0.8944	25.5821	49.9045	24.3224	28.0423	58.8068	low
2.42616	3.1019	0.464	0.84	18.5068	40.1458	21.6391	27.8522	81.0345	low
1.71585	1.78173	0.4128	0.5552	12.4028	16.5105	4.10763	3.8395	34.4961	low
2.66541	3.21043	0.6208	0.8576	26.2412	42.3051	16.0638	20.4479	38.1443	low
1.59281	2.49118	0.3872	0.8128	11.0639	31.6536	20.5897	56.4016	109.917	low
2.62149	1.80402	0.6096	0.5536	25.4132	16.6492	-8.76401	-31.1834	-9.18635	low
1.99719	2.42789	0.4688	0.7104	15.7365	27.2661	11.5296	21.5653	51.5358	low
1.68316	1.99259	0.4064	0.5936	12.048	19.3412	7.29314	18.3839	46.063	low
1.94335	1.85464	0.3328	0.424	11.5028	13.5443	2.04159	-4.5648	27.4038	low
1.62731	2.1692	0.3456	0.5264	10.2694	18.7426	8.47322	33.2997	52.3148	low
2.94267	2.90693	0.2736	0.3248	13.8185	15.8518	2.03334	-1.21455	18.7135	low
1.5762	1.84957	0.3648	0.5616	10.4536	17.2343	6.78071	17.3436	53.9474	low
1.51174	2.12283	0.3664	0.6656	10.1451	22.7066	12.5614	40.423	81.6594	low
1.83656	1.82635	0.4128	0.5248	13.1315	16.0609	2.9294	-0.555931	27.1318	low
2.10032	2.32982	0.272	0.3728	10.3993	14.7461	4.3468	10.9269	37.0588	low
1.71783	2.17408	0.368	0.6032	11.2895	21.2216	9.93217	26.5597	63.913	low
1.55148	1.9265	0.3296	0.5504	9.52318	17.5506	8.02737	24.1718	66.9903	low
1.67188	2.344	0.4176	0.7664	12.2548	28.314	16.0593	40.2014	83.5249	low
1.64893	1.88197	0.3536	0.5632	10.5715	17.5444	6.97289	14.1328	59.276	low
2.04354	2.3676	0.4768	0.6672	16.2932	25.1442	8.85098	15.8578	39.9329	low
2.91023	3.32814	0.4624	0.6992	21.723	36.0726	14.3496	14.36	51.2111	low
2.03409	2.39322	0.4096	0.568	14.2286	21.9227	7.6941	17.6556	38.6719	low
2.04813	2.74506	0.3664	0.5712	13.0189	24.9734	11.9544	34.0276	55.8952	low
1.983	2.11373	0.4688	0.632	15.6392	21.5795	5.9403	6.59253	34.8123	low
1.78022	2.19349	0.3568	0.5312	11.3337	19.0835	7.74986	23.2145	48.8789	low
1.59779	2.07019	0.3392	0.5984	9.97067	20.16	10.1893	29.5658	76.4151	low
2.11176	2.87664	0.3184	0.6208	11.8776	28.1587	16.2811	36.22	94.9749	low
1.5364	2.30379	0.3296	0.6352	9.45051	23.4437	13.9932	49.9473	92.7184	low
2.06888	2.86616	0.4432	0.832	15.4534	36.915	21.4616	38.5368	87.7256	low
2.59887	3.40984	0.5328	0.8384	22.2931	43.8484	21.5553	31.2047	57.3574	low
2.0544	2.19138	0.3952	0.5472	13.9177	19.5798	5.66215	6.66764	38.4615	low
2.64574	3.44406	0.4336	0.744	18.8205	39.5139	20.6934	30.1738	71.5867	low
2.3175	2.79203	0.4896	0.776	18.637	33.7269	15.0898	20.4759	58.4967	low
2.68528	3.27229	0.5184	0.7856	22.4009	39.6357	17.2349	21.8603	51.5432	low
2.42817	2.48333	0.576	0.6544	22.497	25.8085	3.31147	2.27167	13.6111	low
1.63599	1.55664	0.376	0.4528	11.0405	12.3523	1.31184	-4.85028	20.4255	low
1.9812	2.52747	0.384	0.6512	13.1702	26.1126	12.9424	27.5727	69.5833	low
2.15498	1.95842	0.344	0.5184	12.8855	16.8911	4.00554	-9.1212	50.6977	low
2.35031	2.20243	0.4608	0.6768	17.8822	23.842	5.95982	-6.29194	46.875	low
1.65037	1.95677	0.384	0.5888	11.3126	18.8929	7.58031	18.5655	53.3333	low
1.58634	2.24267	0.3616	0.6752	10.4335	24.1877	13.7543	41.3739	86.7257	low
1.50452	2.07614	0.272	0.5504	8.02968	18.7549	10.7252	37.9935	102.353	low
2.67151	3.22397	0.5696	0.8976	24.2966	44.3606	20.064	20.6797	57.5843	low
1.58186	1.82341	0.2976	0.44	8.92942	13.7773	4.84789	15.27	47.8495	low
2.0482	3.00797	0.3504	0.7216	12.5401	33.7844	21.2443	46.8592	105.936	low
2.34814	2.44968	0.3872	0.5424	15.3404	21.4746	6.13419	4.32427	40.0826	low
1.9832	3.09498	0.304	0.7472	10.8615	35.8611	24.9996	56.0599	145.789	low
1.54885	1.93354	0.3936	0.6016	10.96	19.0548	8.09482	24.8371	52.8455	low
1.60237	2.11397	0.3648	0.6192	10.5932	21.186	10.5928	31.9277	69.7368	low
2.27494	2.14966	0.328	0.4384	12.9567	15.8261	2.86936	-5.50696	33.6585	low
2.99128	2.6533	0.4256	0.6224	20.6614	26.1934	5.53202	-11.2988	46.2406	low
2.10731	2.3768	0.3568	0.56	13.0402	21.5083	8.46812	12.7883	56.9507	low
2.14081	2.83155	0.4144	0.6896	15.018	30.598	15.5799	32.2654	66.4093	low
1.8499	2.48608	0.3776	0.6528	12.2598	25.7766	13.5168	34.39	72.8814	low
2.00429	2.22227	0.424	0.5808	14.4722	20.9188	6.44666	10.8757	36.9811	low
1.60066	2.33808	0.3296	0.6208	9.76021	23.2699	13.5097	46.0697	88.3495	low
2.02229	2.16331	0.344	0.5088	12.2181	18.1405	5.92243	6.97328	47.907	low
2.2014	3.3621	0.5104	0.9408	18.4754	48.2973	29.8219	52.7255	84.326	low
1.86761	2.33698	0.3056	0.4832	10.3914	18.5578	8.16642	25.1321	58.1152	low
2.31756	2.37914	0.5264	0.6192	19.8846	23.5869	3.70239	2.65711	17.6292	low
2.1301	2.38483	0.4464	0.584	15.9499	22.411	6.46111	11.9586	30.8244	low
2.012	2.79106	0.392	0.6912	13.5785	30.255	16.6765	38.7207	76.3265	low
1.76498	2.34179	0.4208	0.6176	12.9059	23.194	10.2881	32.6808	46.7681	low
2.92054	1.70235	0.5024	0.4144	23.5009	12.3612	-11.1397	-41.7111	-17.5159	low
2.62383	3.47786	0.4672	0.808	19.9707	43.1363	23.1656	32.549	72.9452	low
2.63936	3.4071	0.456	0.7616	19.6445	39.9887	20.3441	29.0881	67.0175	low
2.77974	3.29472	0.4384	0.6352	19.8652	32.6476	12.7824	18.5262	44.8905	low
2.27738	2.49366	0.4256	0.6432	16.2186	25.499	9.28039	9.49688	51.1278	low
1.5831	2.10626	0.3056	0.5712	9.12001	19.6379	10.5179	33.0466	86.911	low
2.36097	3.138	0.4992	0.808	19.2797	39.1209	19.8412	32.9115	61.859	low
2.52456	3.05619	0.496	0.7456	20.3557	35.3658	15.0101	21.0583	50.3226	low
1.8907	2.03331	0.3648	0.5776	12.1312	19.2189	7.08766	7.54271	58.3333	low
1.91831	2.66338	0.4368	0.728	14.2981	30.3977	16.0996	38.8399	66.6667	low
1.53079	2.1315	0.4112	0.7024	11.25	23.9379	12.6879	39.2418	70.8171	low
2.02618	2.00019	0.3008	0.3776	10.9577	13.0896	2.1319	-1.28271	25.5319	low
2.39397	2.84613	0.504	0.696	19.6886	31.0114	11.3228	18.8875	38.0952	low
2.15324	2.47581	0.448	0.6384	16.1513	25.1573	9.00602	14.9807	42.5	low
1.64694	2.28064	0.392	0.6752	11.486	24.5626	13.0766	38.4774	72.2449	low

## Sheet: 3-5m
08Hmean	12Hmean	08cc_prop	12cc_prop	08bio	12bio	12_08	H_per_change	cc_per_change	Settlement
4.27091	4.73782	0.4256	0.6304	15.9554	23.6162	7.66075	10.9323	48.1203	intermediate
3.82356	3.45395	0.6864	0.7632	21.2424	21.3182	0.0757737	-9.66665	11.1888	intermediate
3.39467	4.47603	0.3264	0.6064	11.3048	21.8307	10.5259	31.8546	85.7843	intermediate
4.13568	4.54571	0.464	0.624	16.619	22.6319	6.01293	9.91445	34.4828	intermediate
3.14622	3.23525	0.3456	0.44	11.1693	13.3723	2.203	2.82975	27.3148	intermediate
3.75172	4.29333	0.3152	0.5248	11.7932	18.8089	7.01575	14.4363	66.4975	intermediate
3.08357	2.86232	0.2944	0.384	9.99278	11.2466	1.25379	-7.17513	30.4348	intermediate
3.07703	3.58347	0.3872	0.4816	11.8514	15.3532	3.50181	16.4587	24.3802	intermediate
3.03816	3.50686	0.456	0.6448	13.1225	18.8619	5.73937	15.4271	41.4035	intermediate
4.05569	4.83155	0.44	0.7808	15.7379	28.7653	13.0274	19.1302	77.4545	intermediate
3.70841	3.93213	0.2832	0.3952	10.9261	14.2272	3.30117	6.03277	39.548	intermediate
4.10643	4.48315	0.3376	0.6096	13.1286	21.953	8.82441	9.1739	80.5687	intermediate
4.80497	5.48354	0.6496	0.8816	24.4981	35.7235	11.2254	14.1223	35.7143	intermediate
4.54905	5.23883	0.552	0.8	20.4992	31.5084	11.0092	15.1632	44.9275	intermediate
3.11027	3.92088	0.352	0.5744	11.2183	18.8025	7.58418	26.0624	63.1818	intermediate
3.65448	5.0968	0.6048	0.9104	18.5277	34.4511	15.9234	39.4672	50.5291	intermediate
3.01959	4.25378	0.5232	0.9376	14.3968	30.1799	15.7832	40.8728	79.2049	intermediate
3.87144	2.0825	0.5632	0.3616	18.3322	8.97855	-9.35368	-46.2086	-35.7955	intermediate
3.0401	3.63075	0.4	0.7232	12.0127	21.2507	9.23805	19.4286	80.8	intermediate
3.57456	4.56712	0.4464	0.7152	14.5005	25.449	10.9484	27.7673	60.2151	intermediate
4.30434	5.18325	0.408	0.6464	15.5522	25.9998	10.4475	20.4192	58.4314	intermediate
4.67932	5.47341	0.696	0.9552	25.3861	38.3049	12.9188	16.9702	37.2414	intermediate
3.45492	4.50205	0.5344	0.7952	16.1429	27.5042	11.3613	30.3084	48.8024	intermediate
3.08031	3.50854	0.456	0.6512	13.2485	19.0162	5.76766	13.9022	42.807	intermediate
3.48741	3.40501	0.576	0.6432	17.2074	18.3958	1.18844	-2.36279	11.6667	intermediate
4.26624	4.57363	0.6592	0.9184	22.4732	31.5697	9.09649	7.20517	39.3204	intermediate
3.66784	3.16016	0.5488	0.4944	17.2347	14.2823	-2.95236	-13.8414	-9.91254	intermediate
3.70777	4.44877	0.408	0.6256	13.9572	22.2822	8.32495	19.9851	53.3333	intermediate
3.44994	4.10211	0.5536	0.7904	16.5596	25.2911	8.73151	18.9038	42.7746	intermediate
3.36983	4.31669	0.5088	0.8048	15.2796	26.8099	11.5302	28.0982	58.1761	intermediate
3.30603	4.0367	0.464	0.7376	14.0963	23.5556	9.45924	22.1011	58.9655	intermediate
3.31275	2.01957	0.3904	0.328	12.519	8.38475	-4.13422	-39.0365	-15.9836	intermediate
3.03965	2.75445	0.352	0.4224	11.0554	11.6683	0.612867	-9.38266	20	intermediate
3.18765	2.55174	0.3824	0.3536	42.5833	30.8678	-11.7155	-19.9492	-7.53138	high
4.60275	3.82611	0.4208	0.64	69.1425	88.0802	18.9377	-16.8734	52.0913	high
3.91256	5.24011	0.3872	0.7168	53.5338	136.45	82.916	33.9305	85.124	high
3.54621	3.71374	0.3808	0.592	47.4461	78.8245	31.3784	4.7242	55.4622	high
3.33184	3.53198	0.3728	0.5296	43.4399	66.6896	23.2498	6.00689	42.0601	high
3.32047	3.30941	0.4384	0.5408	51.3418	63.7	12.3582	-0.333088	23.3577	high
4.13215	2.87674	0.4224	0.5024	62.0607	50.9563	-11.1044	-30.3815	18.9394	high
3.48203	1.96998	0.4656	0.3408	57.4662	22.3243	-35.1419	-43.4244	-26.8041	high
4.30145	4.16331	0.4128	0.568	63.1787	84.9743	21.7956	-3.21147	37.5969	high
3.02832	2.95037	0.3888	0.496	41.0462	51.6263	10.5801	-2.57404	27.572	high
4.44934	3.86926	0.4592	0.5072	73.0753	70.0916	-2.98372	-13.0374	10.453	high
3.03577	3.84718	0.2336	0.4624	23.7223	63.3007	39.5784	26.7283	97.9452	high
3.51847	2.68283	0.3712	0.3968	45.8057	36.8706	-8.93506	-23.7501	6.89655	high
3.23021	3.32333	0.416	0.536	47.2009	63.3883	16.1875	2.88278	28.8462	high
3.53418	3.6644	0.376	0.5024	46.649	65.5967	18.9477	3.68459	33.617	high
3.51591	3.63077	0.4576	0.616	57.0092	80.2311	23.2219	3.26687	34.6154	high
4.27391	4.33654	0.488	0.6432	74.6488	100.68	26.0307	1.4654	31.8033	high
4.20486	4.40862	0.3568	0.6048	52.9918	96.1316	43.1397	4.84582	69.5067	high
3.44111	3.66362	0.664	0.8288	35.4564	46.4453	10.9889	6.46623	24.8193	low
4.89152	5.32694	0.712	0.9648	52.9721	77.1966	24.2245	8.90153	35.5056	low
3.03571	3.63718	0.5792	0.8144	27.7561	45.3591	17.603	19.8132	40.6077	low
3.53748	4.04026	0.6	0.8432	33.0816	51.8606	18.7789	14.2129	40.5333	low
3.84899	4.04552	0.6032	0.744	35.9947	46.0572	10.0625	5.10602	23.3422	low
3.13436	4.07005	0.5664	0.8528	28.0049	52.7992	24.7943	29.8527	50.565	low
3.01556	3.62773	0.5568	0.7632	26.5977	42.5306	15.9329	20.3004	37.069	low
3.6532	3.84781	0.7104	0.9632	39.9943	56.2395	16.2452	5.32711	35.5856	low
3.73615	4.45707	0.768	0.992	44.0027	66.6974	22.6947	19.2958	29.1667	low
3.46917	3.57096	0.3568	0.4592	20.1454	26.0234	5.87798	2.93413	28.6996	low
3.00296	3.87558	0.5072	0.76	24.3172	45.1152	20.798	29.0587	49.8423	low
3.22349	2.2116	0.4768	0.3952	24.5198	14.8261	-9.69371	-31.3911	-17.1141	low
3.50626	4.21619	0.672	0.976	36.4992	62.217	25.7178	20.2475	45.2381	low
4.0769	3.00659	0.6464	0.6128	40.5803	28.9866	-11.5937	-26.253	-5.19802	low
4.99328	4.71304	0.6912	0.7856	52.5129	56.1861	3.67328	-5.61234	13.6574	low
3.21078	3.67266	0.5952	0.9056	29.99	50.6793	20.6893	14.3853	52.1505	low
3.50497	4.95138	0.656	0.9488	35.6665	70.7399	35.0734	41.2674	44.6341	low
3.44144	4.47477	0.632	0.8832	33.8493	59.8352	25.9859	30.0261	39.7468	low
3.06085	3.92877	0.4928	0.7568	24.102	45.5224	21.4204	28.3555	53.5714	low
4.21403	4.90877	0.5456	0.752	35.6652	56.0228	20.3576	16.4864	37.8299	low
3.30333	3.17597	0.4368	0.6208	23.1443	30.8759	7.73156	-3.8555	42.1245	low
3.32667	3.14419	0.536	0.712	28.1189	34.7804	6.6615	-5.48536	32.8358	low
3.29415	4.15274	0.6496	0.9616	33.3359	60.437	27.1011	26.0641	48.0296	low
4.59178	4.9707	0.752	0.9888	52.5372	73.9153	21.3781	8.25213	31.4894	low
3.08711	3.96824	0.5968	0.8576	28.9859	51.8082	22.8223	28.5422	43.6997	low
3.44292	3.41875	0.5264	0.6656	28.5467	35.3193	6.77261	-0.70202	26.4438	low
4.11304	4.84525	0.5152	0.7728	33.0312	56.798	23.7668	17.8022	50	low
3.00479	3.16498	0.4256	0.6224	20.7455	30.8502	10.1047	5.33115	46.2406	low
3.06448	3.61184	0.5408	0.7488	26.279	41.5927	15.3137	17.8614	38.4615	low
3.6531	3.82394	0.568	0.7472	32.3867	43.8256	11.4389	4.67658	31.5493	low
4.02065	4.70163	0.496	0.7024	31.2064	50.3351	19.1288	16.9371	41.6129	low
4.16437	3.89573	0.6048	0.704	38.8739	42.1491	3.27517	-6.45092	16.4021	low
3.75967	4.69266	0.5488	0.8256	32.2163	58.6967	26.4805	24.8157	50.4373	low
3.19109	3.18562	0.5088	0.5712	25.7871	28.6531	2.86598	-0.171418	12.2642	low
3.4696	2.26035	0.536	0.4688	29.2391	17.5404	-11.6987	-34.8527	-12.5373	low
3.75254	3.5999	0.648	0.7392	37.6023	40.9566	3.35438	-4.06765	14.0741	low
3.06057	4.12123	0.5776	0.8736	27.895	54.6909	26.7959	34.6556	51.2465	low
4.18556	5.21192	0.5888	0.88	38.082	69.1112	31.0292	24.5214	49.4565	low
3.06033	3.95915	0.4704	0.7728	23.0959	46.7849	23.689	29.37	64.2857	low
4.31388	2.41064	0.5712	0.488	38.0766	19.2474	-18.8292	-44.119	-14.5658	low
4.21476	4.50758	0.5168	0.64	33.8961	44.2292	10.3331	6.94749	23.839	low
4.12275	4.15322	0.568	0.592	36.2874	37.9979	1.71059	0.739075	4.22535	low
3.17099	3.06099	0.4624	0.5888	23.4861	28.3999	4.91379	-3.46895	27.3356	low
3.58166	2.61182	0.6256	0.5136	34.81	21.6607	-13.1493	-27.0779	-17.9028	low
4.31531	4.27933	0.4256	0.576	28.9012	38.0884	9.18722	-0.833776	35.3383	low
3.1666	3.15565	0.4688	0.544	23.7527	27.1476	3.3949	-0.345796	16.041	low
3.2404	4.08707	0.6144	0.8656	31.1575	53.7764	22.6189	26.1286	40.8854	low
3.54585	3.32277	0.5248	0.5696	29.256	29.7208	0.464813	-6.2913	8.53659	low
4.02391	4.0043	0.4304	0.5632	27.3702	35.0225	7.65235	-0.487338	30.855	low
3.44853	3.32411	0.4784	0.6	26.1695	31.2096	5.04018	-3.60791	25.4181	low
4.08062	4.67192	0.5712	0.8704	36.1284	61.5069	25.3785	14.4905	52.381	low
3.7852	5.08683	0.5488	0.8624	32.4211	66.1925	33.7714	34.3873	57.1429	low
3.5556	3.91786	0.6992	0.9648	38.3981	57.3177	18.9196	10.1884	37.9863	low
3.3965	4.23218	0.752	0.9792	39.3938	62.6432	23.2494	24.6041	30.2128	low
3.25318	3.82669	0.5488	0.6576	28.1518	38.842	10.6902	17.6292	19.8251	low
3.98671	1.5875	0.5504	0.2816	34.1315	8.58256	-25.5489	-60.1802	-48.8372	low
3.76312	4.16117	0.568	0.8064	33.3004	51.1122	17.8118	10.5777	41.9718	low
3.55409	4.17424	0.5808	0.8736	32.2295	55.368	23.1385	17.4489	50.4132	low
3.27308	3.16419	0.4224	0.5536	22.2619	27.6598	5.39781	-3.32684	31.0606	low
4.12068	4.49099	0.5392	0.7136	34.5348	48.9072	14.3724	8.98663	32.3442	low
3.69648	4.05994	0.544	0.7328	31.4497	45.5492	14.0995	9.8326	34.7059	low
3.48579	3.7227	0.5328	0.744	29.2029	42.5453	13.3424	6.79645	39.6396	low
4.38597	6.09147	0.6512	0.936	43.8094	85.4171	41.6076	38.8854	43.7346	low
4.08168	5.36405	0.6256	0.8736	39.384	70.5668	31.1828	31.4177	39.6419	low
3.74391	4.23882	0.5248	0.8176	30.7759	52.722	21.9461	13.2191	55.7927	low
3.10808	3.12202	0.5392	0.576	26.5511	28.341	1.78988	0.448511	6.82493	low
3.75794	4.29814	0.5536	0.72	32.4661	47.2971	14.831	14.3749	30.0578	low
3.06891	3.67952	0.5584	0.8784	27.1039	49.3067	22.2028	19.8966	57.3066	low
3.94055	4.4613	0.7888	0.992	47.4967	66.7588	19.2621	13.2152	25.7606	low
3.14903	3.6952	0.6768	0.9712	33.2099	54.5223	21.3124	17.3441	43.4988	low
3.66165	4.19394	0.6416	0.992	36.3984	62.8806	26.4822	14.5369	54.6135	low
3.25026	4.15061	0.4016	0.6032	21.1324	38.6551	17.5227	27.7009	50.1992	low
3.45954	4.03338	0.6784	0.8896	36.3638	54.5123	18.1485	16.5872	31.1321	low
4.75279	5.33525	0.7296	0.936	52.7509	75.067	22.3161	12.2551	28.2895	low
3.2301	3.4655	0.6048	0.7664	30.6116	40.8823	10.2707	7.2877	26.7196	low
3.90387	3.68718	0.7056	0.7824	42.3242	44.2292	1.90499	-5.55065	10.8844	low
3.11707	3.29189	0.4736	0.6976	23.632	35.625	11.993	5.60847	47.2973	low
3.89628	4.40331	0.5776	0.8592	34.9533	57.367	22.4137	13.0132	48.7535	low
3.9351	4.55264	0.64	0.8528	38.8717	58.8171	19.9454	15.6931	33.25	low
3.46738	4.14362	0.4912	0.792	26.9503	50.0328	23.0825	19.5029	61.2378	low
3.93467	3.78322	0.5424	0.624	33.2524	36.5653	3.31291	-3.84911	15.0442	low
4.4801	5.16275	0.7888	1	53.7199	77.5376	23.8176	15.2374	26.7748	low
4.14812	5.02451	0.5984	0.7968	38.342	60.587	22.245	21.1274	33.1551	low
4.71548	5.24698	0.7712	0.9776	55.2213	77.0506	21.8293	11.2714	26.7635	low
3.87864	5.04678	0.6192	0.9328	37.1637	70.8827	33.719	30.1173	50.646	low
3.64364	4.32542	0.5312	0.7984	30.3474	52.543	22.1955	18.7115	50.3012	low
4.01605	5.06688	0.6464	0.9504	40.0051	72.4608	32.4557	26.1658	47.0297	low
4.06528	4.64901	0.768	0.9856	47.6989	69.0465	21.3477	14.3589	28.3333	low
4.90413	5.45557	0.7232	0.9392	53.9065	76.9691	23.0625	11.2444	29.8673	low
3.27316	3.99043	0.6208	0.8928	31.7582	54.1403	22.3822	21.9137	43.8144	low
4.28674	5.02806	0.7792	1	50.8879	75.5681	24.6802	17.2933	28.3368	low
3.82804	3.94643	0.7152	0.9328	42.0792	55.8742	13.795	3.09271	30.4251	low
3.17194	3.75253	0.5632	0.72	28.1678	41.5529	13.3851	18.3039	27.8409	low
3.09067	3.59882	0.5552	0.7296	27.1369	40.4398	13.3029	16.4414	31.4121	low
3.50113	3.74184	0.4656	0.6128	25.8821	35.5749	9.6928	6.87521	31.6151	low
3.02704	3.57811	0.44	0.6576	21.5213	36.4518	14.9305	18.2049	49.4545	low
4.48019	4.31205	0.68	0.752	46.5933	49.4613	2.86793	-3.75296	10.5882	low
3.99955	4.40715	0.7024	0.9584	43.1242	63.808	20.6838	10.1911	36.4465	low
3.58622	4.68622	0.5744	0.872	32.1668	61.7985	29.6317	30.673	51.8106	low
3.182	4.04928	0.568	0.88	28.4739	54.1507	25.6768	27.2558	54.9296	low
3.54231	4.90984	0.6624	0.9664	36.3561	71.4271	35.071	38.6056	45.8937	low
4.15658	4.47141	0.7904	0.9664	50.0856	65.2316	15.146	7.57426	22.2672	low
3.30628	3.26778	0.52	0.6352	27.1855	32.3974	5.21184	-1.16445	22.1538	low
3.40759	4.18616	0.6304	0.8624	33.4568	54.8347	21.3779	22.8481	36.802	low
3.93285	4.93197	0.616	0.9344	37.4705	69.4321	31.9616	25.4045	51.6883	low
3.41484	3.72256	0.5376	0.776	28.8898	44.2856	15.3958	9.01126	44.3452	low
3.99306	5.03229	0.6	0.8816	37.0786	66.9176	29.8389	26.0259	46.9333	low
3.53849	3.56859	0.5488	0.6928	30.4413	38.197	7.75566	0.850644	26.2391	low
3.1563	4.20118	0.6672	0.9728	32.8388	61.8062	28.9673	33.1046	45.8034	low
3.57482	4.66277	0.7296	0.9696	40.1837	68.1539	27.9702	30.4337	32.8947	low
4.27065	4.45453	0.6816	0.8912	44.6097	60.0949	15.4852	4.30567	30.7512	low
3.37109	3.93339	0.5376	0.696	28.5459	42.0766	13.5307	16.6801	29.4643	low
4.31591	4.43117	0.5184	0.688	34.7614	46.6243	11.8628	2.67059	32.716	low
3.94079	4.14379	0.568	0.7632	34.7761	48.2897	13.5136	5.15125	34.3662	low
3.68326	4.88088	0.5808	0.8864	33.3265	65.3083	31.9817	32.5152	52.6171	low
4.39423	5.09862	0.744	0.9776	49.8509	74.9298	25.0789	16.0299	31.3978	low
3.21793	3.5445	0.7216	0.8432	35.9998	45.7481	9.74823	10.1484	16.8514	low
3.31362	4.11536	0.7072	0.9872	36.3118	61.4519	25.1402	24.1953	39.5928	low
3.93149	5.02213	0.7744	0.9744	46.5643	73.6014	27.0371	27.7411	25.8264	low
3.52607	3.48043	0.44	0.5456	24.732	29.8126	5.08058	-1.29436	24	low
4.51249	4.79504	0.536	0.7584	37.4129	55.221	17.8081	6.26151	41.4925	low
4.26576	4.79114	0.6032	0.848	39.6708	61.4549	21.7842	12.3162	40.5836	low
3.28595	3.12514	0.632	0.8048	32.4124	38.8227	6.41035	-4.89386	27.3418	low
3.83963	4.69282	0.6832	0.9536	40.4038	67.4821	27.0783	22.2206	39.5785	low
3.06072	3.95765	0.6192	0.9248	29.7581	55.5643	25.8062	29.3045	49.354	low
3.05017	3.81491	0.688	0.9712	32.7311	56.2223	23.4912	25.072	41.1628	low
3.337	3.94152	0.736	0.9824	37.9588	58.6659	20.707	18.1157	33.4783	low
3.31917	3.55802	0.288	0.4144	16.0236	23.6057	7.58204	7.19608	43.8889	low
4.21942	4.8979	0.5728	0.8032	37.3864	59.5702	22.1838	16.0799	40.2235	low
4.84407	5.23171	0.5872	0.7728	43.6383	61.1651	17.5268	8.00236	31.6076	low
3.05925	3.0747	0.3536	0.5152	17.8636	25.2089	7.34534	0.505022	45.7014	low
3.2616	3.48147	0.376	0.5408	19.9781	29.5765	9.5984	6.74117	43.8298	low
3.56652	4.25458	0.5376	0.7328	30.0822	47.6348	17.5527	19.2922	36.3095	low
4.98405	5.2499	0.6592	0.9072	50.0874	71.688	21.6006	5.33402	37.6214	low
3.11	3.84054	0.7136	0.9744	34.4972	56.766	22.2688	23.49	36.5471	low
3.03415	3.41165	0.5712	0.8272	27.3879	43.3119	15.9239	12.4417	44.8179	low
3.7819	3.73475	0.3808	0.5664	23.1042	32.9774	9.87326	-1.24673	48.7395	low
4.09002	4.00762	0.6416	0.7344	40.4172	45.0823	4.66512	-2.01466	14.4638	low
3.08676	4.22195	0.5488	0.936	26.8163	59.8298	33.0135	36.7761	70.5539	low
3.45091	3.64413	0.4464	0.5888	24.5714	33.4205	8.84915	5.5991	31.8996	low
4.33855	4.59082	0.52	0.72	35.0346	50.3785	15.3439	5.81461	38.4615	low
3.73471	2.81506	0.568	0.368	33.0645	17.1937	-15.8708	-24.6244	-35.2113	low
4.85395	6.27422	0.6928	0.952	51.2182	89.3862	38.168	29.2601	37.4134	low
4.09186	4.9491	0.7632	0.9824	47.7102	73.1398	25.4296	20.9499	28.7212	low
3.1646	4.20426	0.672	0.9744	33.1419	61.9483	28.8064	32.8528	45	low
3.6531	4.28162	0.616	0.8144	34.9507	53.0334	18.0827	17.2051	32.2078	low
3.44907	4.06146	0.5456	0.8336	29.5624	51.5518	21.9895	17.7552	52.7859	low
4.83756	5.80626	0.768	0.96	56.3716	83.5512	27.1796	20.0246	25	low
4.99235	5.68576	0.8048	0.9968	60.7963	84.9192	24.1229	13.8894	23.8569	low
3.53569	4.28806	0.5376	0.8288	29.8398	54.013	24.1731	21.2793	54.1667	low
3.383	3.86152	0.5104	0.7264	27.294	43.0617	15.7677	14.1448	42.3197	low
3.01972	3.75643	0.4544	0.632	22.11	36.7603	14.6502	24.3966	39.0845	low
3.78158	4.94989	0.616	0.928	36.108	69.2137	33.1058	30.8948	50.6494	low
3.87322	4.13411	0.6032	0.7904	36.2085	49.8259	13.6175	6.73574	31.0345	low
3.34694	3.74291	0.5072	0.7072	26.8683	40.751	13.8828	11.8308	39.4322	low
3.2684	3.5369	0.48	0.6416	24.9858	35.228	10.2422	8.21503	33.6667	low
4.99059	5.63229	0.584	0.8448	44.6628	71.6215	26.9586	12.8582	44.6575	low
3.1003	3.33562	0.4592	0.5712	22.8631	29.9059	7.04285	7.59023	24.3902	low
3.27418	4.50686	0.5008	0.9104	26.0222	62.0421	36.0199	37.6485	81.7891	low
4.86123	5.35686	0.5408	0.696	40.4874	56.5635	16.0762	10.1956	28.6982	low
4.11081	4.53944	0.576	0.7792	36.6691	53.7671	17.0981	10.4269	35.2778	low
3.84103	4.63082	0.5424	0.7984	32.5097	56.1084	23.5987	20.5619	47.1976	low
4.31887	5.3353	0.7488	0.96	49.3342	76.9401	27.6059	23.5346	28.2051	low
3.95049	4.73528	0.6432	0.9136	39.2006	65.3045	26.1039	19.8656	42.0398	low
3.39424	3.8365	0.648	0.8736	34.2073	51.0537	16.8465	13.0297	34.8148	low
3.4481	4.5961	0.6768	0.968	36.1697	67.1012	30.9315	33.2937	43.026	low
4.17202	4.22934	0.48	0.6096	31.3281	39.7453	8.41718	1.37392	27	low
3.8651	3.86152	0.4304	0.5184	26.3707	31.3171	4.94636	-0.0926213	20.4461	low
3.99336	3.80467	0.5152	0.6512	32.1296	38.2742	6.14466	-4.72509	26.3975	low
3.07635	2.17498	0.4752	0.3408	23.422	12.8844	-10.5376	-29.3	-28.2828	low
3.14526	4.17901	0.5776	0.832	28.6103	52.8869	24.2766	32.8669	44.0443	low
3.61474	4.12094	0.5536	0.7648	31.3069	48.1311	16.8242	14.0038	38.1503	low
3.25033	3.68603	0.5168	0.7552	26.608	42.75	16.1419	13.4048	46.13	low
3.46006	4.08824	0.5296	0.7584	28.8405	47.3828	18.5423	18.1552	43.2024	low
3.59089	3.59598	0.5264	0.7456	29.6857	41.2508	11.5651	0.14175	41.6413	low
3.07293	3.58725	0.4976	0.7008	24.4047	38.8057	14.4009	16.7371	40.836	low
3.30142	4.06	0.5232	0.7744	27.3031	48.0195	20.7164	22.9774	48.0122	low
3.19316	3.33816	0.432	0.5328	22.2166	28.0527	5.83619	4.54095	23.3333	low
4.99714	5.44602	0.6576	0.7904	50.0967	64.9884	14.8917	8.98274	20.1946	low
3.52496	4.09432	0.6016	0.7888	33.0543	49.2703	16.216	16.1522	31.117	low
3.3349	2.61419	0.4736	0.512	25.1405	21.6173	-3.52317	-21.6111	8.10811	low
3.24547	2.42806	0.544	0.4656	27.8621	18.5765	-9.28568	-25.1862	-14.4118	low
3.54897	4.27907	0.4832	0.752	27.1212	49.0986	21.9774	20.5722	55.6291	low
3.65928	4.04126	0.5424	0.784	31.0682	48.3746	17.3064	10.4387	44.5428	low
3.63868	2.98974	0.696	0.7264	39.0773	33.8019	-5.27538	-17.8345	4.36782	low
3.35535	3.24994	0.3808	0.4992	20.7291	25.7687	5.03965	-3.14155	31.0924	low
3.04848	4.43046	0.4624	0.8368	22.6577	56.257	33.5992	45.3334	80.9689	low
3.62205	3.79498	0.5152	0.72	29.3323	41.9998	12.6675	4.77437	39.7516	low
3.10881	3.62646	0.5984	0.768	29.248	42.7709	13.5229	16.6511	28.3422	low
4.26213	5.18709	0.5088	0.8048	33.7555	63.088	29.3325	21.7018	58.1761	low
3.16473	3.90427	0.6032	0.8944	29.9594	53.1069	23.1475	23.3682	48.2759	low
3.74049	4.60733	0.7696	0.9744	44.139	67.6913	23.5523	23.1745	26.6112	low
4.54308	4.77664	0.6944	0.8112	48.1753	58.7048	10.5295	5.14101	16.8203	low
4.16128	3.61946	0.7136	0.7632	45.4668	42.4383	-3.02856	-13.0205	6.95067	low
3.53242	4.0264	0.6768	0.936	37.0041	57.1534	20.1492	13.9842	38.2979	low
4.75611	4.17922	0.6816	0.8512	49.4481	54.0628	4.61465	-12.1295	24.8826	low
4.32306	4.70147	0.7328	0.9952	48.3686	70.4625	22.0939	8.75329	35.8079	low
3.11919	3.13947	0.3568	0.5024	18.3194	25.1092	6.78981	0.65017	40.8072	low
3.7721	3.63923	0.4928	0.5792	29.2272	32.8675	3.64026	-3.52244	17.5325	low
3.21374	3.23099	0.5232	0.6576	26.6323	33.114	6.48167	0.536754	25.6881	low
3.30744	4.75102	0.5664	0.9728	29.4384	69.6275	40.1891	43.6464	71.7514	low
4.0185	3.75205	0.4768	0.6	30.0626	34.9641	4.90156	-6.63058	25.8389	low
3.14814	3.41778	0.5376	0.6016	26.7933	32.1114	5.31811	8.56506	11.9048	low
3.69259	3.99173	0.5968	0.776	34.2697	47.3398	13.0702	8.10109	30.0268	low
3.31366	4.49043	0.6032	0.9264	31.273	62.874	31.601	35.5127	53.5809	low
3.3174	4.0216	0.5824	0.8688	30.297	53.1359	22.8389	21.2275	49.1758	low
3.75016	4.716	0.7184	0.9536	41.4402	67.8053	26.3651	25.7546	32.7394	low
3.28019	4.17451	0.7456	0.9648	37.8079	60.9385	23.1306	27.2643	29.3991	low
3.14134	3.56106	0.5584	0.7664	27.6953	41.9532	14.2579	13.3612	37.2493	low
3.6313	3.86941	0.7136	0.9424	39.9367	55.3668	15.4301	6.55716	32.0628	low
4.25168	5.14427	0.704	0.96	45.8133	74.2585	28.4452	20.9938	36.3636	low
3.10449	3.38987	0.5376	0.6928	26.4502	36.3865	9.93633	9.19249	28.869	low
3.0866	3.33502	0.4352	0.6032	21.6879	31.4614	9.77355	8.04834	38.6029	low
3.8895	4.50571	0.5888	0.8688	35.5331	59.286	23.753	15.8429	47.5543	low
4.70287	4.7408	0.624	0.8128	44.9565	58.3906	13.4341	0.806531	30.2564	low
3.03136	3.38898	0.3952	0.56	19.5633	29.7966	10.2333	11.7973	41.7004	low
3.3633	4.30406	0.5728	0.8208	30.2158	53.7034	23.4876	27.9713	43.2961	low
3.29036	2.94846	0.5568	0.6	28.8351	27.9139	-0.921158	-10.391	7.75862	low
4.23905	3.98576	0.5552	0.6	36.4599	37.0146	0.554708	-5.97516	8.06916	low
4.92899	5.91904	0.576	0.856	43.5602	76.1331	32.5729	20.0863	48.6111	low
3.94877	4.11302	0.5168	0.6928	31.886	43.7123	11.8262	4.15952	34.0557	low
4.7801	5.28341	0.5632	0.7568	41.4115	60.5132	19.1017	10.5293	34.375	low
3.80765	1.55288	0.488	0.3808	29.2161	10.6925	-18.5236	-59.2168	-21.9672	low
3.99312	4.18904	0.4272	0.568	26.9895	36.8379	9.84839	4.90644	32.9588	low
3.27348	3.46914	0.4064	0.5232	21.4986	28.5862	7.08765	5.97713	28.7402	low
3.05158	3.08638	0.448	0.5824	22.0362	28.3296	6.29348	1.14039	30	low
3.13542	3.27928	0.5152	0.6368	25.6663	32.5809	6.9146	4.58822	23.6025	low
3.45849	2.94674	0.52	0.5696	28.3429	26.5889	-1.75398	-14.7969	9.53846	low
3.96925	3.99259	0.5504	0.784	33.991	47.8167	13.8257	0.588021	42.4419	low
3.30401	4.10563	0.4336	0.736	22.9941	46.2309	23.2368	24.262	69.7417	low
3.82055	3.90523	0.4784	0.6336	28.7719	38.2268	9.45488	2.21644	32.4415	low
3.09955	3.77749	0.5264	0.76	25.9037	44.0251	18.1214	21.8722	44.3769	low
4.48115	4.63227	0.5136	0.7184	35.6995	50.7065	15.007	3.37235	39.8754	low
4.3951	5.08778	0.7024	0.9136	47.1868	70.0135	22.8267	15.7603	30.0683	low
3.76808	3.88226	0.5168	0.6512	30.5206	39.0131	8.49246	3.03019	26.0062	low
3.85947	4.41515	0.7776	0.9856	45.9294	65.6762	19.7468	14.3978	26.749	low
4.23054	4.15187	0.5632	0.72	36.8857	45.7572	8.8715	-1.85957	27.8409	low
3.71447	4.33587	0.6224	0.792	35.8511	52.2592	16.4081	16.7292	27.2494	low
3.9911	4.87331	0.5136	0.8176	32.0192	60.3075	28.2883	22.1044	59.19	low
3.4649	4.17832	0.5504	0.816	29.9319	51.901	21.9691	20.5899	48.2558	low
3.45265	2.38042	0.5824	0.6672	31.4488	25.2693	-6.17953	-31.0553	14.5604	low
3.63545	2.87323	0.6704	0.736	37.6836	32.9677	-4.71585	-20.9663	9.7852	low
4.45085	2.85624	0.6224	0.5904	42.5529	26.7039	-15.849	-35.8271	-5.14139	low
3.20983	3.47574	0.4512	0.7072	23.223	37.9883	14.7652	8.28424	56.7376	low
3.97287	4.13654	0.5776	0.752	35.6002	47.5313	11.9311	4.11969	30.1939	low
4.70826	5.0152	0.5568	0.8352	40.3792	63.2945	22.9153	6.51918	50	low
3.48615	3.9723	0.6176	0.7968	33.5285	48.3275	14.7991	13.9452	29.0155	low
3.12274	2.58536	0.672	0.6128	32.7306	25.2122	-7.51844	-17.2086	-8.80952	low
3.20864	3.27515	0.6928	0.8656	34.5506	43.4998	8.94926	2.07284	24.9423	low
4.61452	4.93944	0.4768	0.7392	34.218	55.4356	21.2176	7.04125	55.0336	low
3.427	3.77266	0.5936	0.8288	31.7916	47.7668	15.9752	10.0864	39.6226	low
3.35353	3.07318	0.6928	0.7824	36.0184	37.2047	1.18632	-8.35985	12.933	low
3.09221	3.42952	0.6672	0.9456	32.2136	49.4655	17.252	10.9084	41.7266	low
3.57879	4.53472	0.5104	0.7936	28.7552	54.6682	25.9129	26.711	55.4859	low
3.32157	3.42437	0.656	0.7408	33.9072	39.1395	5.23224	3.09492	12.9268	low
4.47583	5.44632	0.6992	0.968	47.8066	79.1356	31.329	21.6829	38.4439	low
3.44634	4.13528	0.5648	0.8336	30.5082	52.4517	21.9435	19.9905	47.5921	low
3.62006	4.81506	0.632	0.952	35.5	69.0739	33.5739	33.0105	50.6329	low
3.33519	4.03683	0.5504	0.832	28.8879	51.1572	22.2692	21.0375	51.1628	low
4.31066	4.7383	0.5936	0.8128	39.4617	58.3609	18.8992	9.92053	36.9272	low
3.66753	3.95202	0.5968	0.7648	34.051	46.242	12.191	7.75699	28.1501	low
3.12204	3.58526	0.5936	0.8368	29.1446	45.9151	16.7705	14.8371	40.9704	low
3.45896	3.77368	0.4736	0.6384	25.9996	37.2728	11.2732	9.09869	34.7973	low
3.97389	3.9685	0.5664	0.84	34.958	50.7901	15.8321	-0.135637	48.3051	low
3.06531	3.48466	0.5216	0.6624	25.425	35.7977	10.3727	13.6805	26.9939	low
3.5151	3.4597	0.5536	0.6416	30.5004	34.5037	4.00338	-1.57606	15.896	low
3.03314	3.63923	0.4912	0.7696	23.8314	42.9995	19.1681	19.9823	56.6775	low
3.01518	2.64541	0.4896	0.4736	23.6318	20.3657	-3.26615	-12.2636	-3.26797	low
3.09314	3.53523	0.4256	0.6448	21.2953	35.3778	14.0825	14.2926	51.5038	low
3.20453	3.3545	0.5568	0.7568	28.1362	39.1674	11.0312	4.67994	35.9195	low
3.53167	3.7443	0.616	0.904	33.8569	51.5403	17.6834	6.02066	46.7532	low
3.09579	3.77696	0.4576	0.6384	22.7603	37.3035	14.5431	22.0031	39.5105	low
3.62539	3.1496	0.5488	0.5136	31.1387	25.6995	-5.43923	-13.1238	-6.41399	low
3.38031	3.21699	0.496	0.5504	26.5622	27.9366	1.37447	-4.83151	10.9677	low
3.17873	3.27922	0.504	0.5536	25.472	28.5909	3.1189	3.16133	9.84127	low
3.42334	3.20683	0.424	0.4912	23.2701	25.0789	1.80877	-6.32453	15.8491	low
3.45425	3.66829	0.6096	0.7424	32.8363	41.8675	9.0312	6.19642	21.7848	low
3.54864	3.61651	0.4352	0.584	24.6281	32.9289	8.30075	1.91256	34.1912	low
4.18145	3.30597	0.4048	0.4288	26.7964	22.7745	-4.02191	-20.9372	5.92885	low
3.13494	2.8789	0.4272	0.5008	21.6288	23.1277	1.4989	-8.1673	17.2285	low
3.65395	4.44794	0.5632	0.7792	32.1373	52.7246	20.5873	21.7296	38.3523	low
3.57959	4.04462	0.528	0.7504	29.6824	46.426	16.7435	12.9912	42.1212	low
4.37725	4.31094	0.4864	0.5824	33.1782	38.7581	5.57986	-1.51488	19.7368	low
3.30771	1.64598	0.3968	0.336	21.2376	10.1327	-11.105	-50.2381	-15.3226	low
3.53188	3.90613	0.6224	0.7712	34.1893	46.0944	11.9051	10.5963	23.9075	low
3.65023	3.90954	0.408	0.68	23.8228	40.9192	17.0964	7.10394	66.6667	low
4.18845	4.72627	0.6176	0.8928	39.8708	63.7466	23.8759	12.8406	44.5596	low
3.64434	4.36709	0.4464	0.6624	25.834	44.3449	18.5109	19.8321	48.3871	low
3.5594	3.58994	0.5088	0.68	28.5273	37.7414	9.21411	0.858007	33.6478	low
3.23158	3.28397	0.5008	0.6736	25.7103	34.3917	8.68142	1.62119	34.5048	low
3.9286	3.93946	0.6512	0.8432	39.4543	50.6178	11.1634	0.276432	29.484	low
4.46193	4.4511	0.64	0.768	43.802	52.0316	8.22963	-0.242716	20	low
3.5414	3.74589	0.5248	0.6816	29.2219	39.3797	10.1578	5.77427	29.878	low
3.25655	3.57062	0.344	0.5088	18.4266	28.6107	10.1842	9.64425	47.907	low
4.04534	3.50848	0.5296	0.504	33.373	27.9022	-5.4708	-13.2711	-4.83384	low
3.49262	2.04221	0.5056	0.4736	27.867	16.1884	-11.6786	-41.5279	-6.32911	low
4.03061	3.54341	0.712	0.8608	44.009	46.6465	2.63749	-12.0875	20.8989	low
4.10773	3.19378	0.5312	0.4768	33.9522	24.3127	-9.63955	-22.2495	-10.241	low
4.92122	4.84493	0.4992	0.6112	37.9682	45.3459	7.37771	-1.55022	22.4359	low
3.56258	3.69442	0.5072	0.6944	28.4676	39.5581	11.0906	3.70069	36.9085	low
3.01411	3.56638	0.464	0.7168	22.4959	39.4262	16.9303	18.3228	54.4828	low
3.54795	3.00424	0.5216	0.5712	29.1061	27.1381	-1.96801	-15.3246	9.5092	low
3.65438	2.93141	0.5248	0.5312	30.0889	24.8152	-5.27362	-19.7837	1.21951	low
4.21446	5.21046	0.5184	0.7696	33.9924	60.6811	26.6887	23.6329	48.4568	low
3.96812	2.17765	0.4848	0.4416	30.1755	16.1074	-14.0681	-45.1214	-8.91089	low
3.60986	3.30163	0.688	0.7472	38.3617	38.1189	-0.242815	-8.53856	8.60465	low
3.28393	3.89782	0.7264	0.992	36.9267	58.5853	21.6586	18.6938	36.5639	low
3.94107	4.5296	0.6416	0.8416	39.0198	57.788	18.7682	14.9333	31.1721	low
3.63105	3.28549	0.6304	0.6176	35.5166	31.7163	-3.80029	-9.51681	-2.03046	low
3.44362	4.0367	0.688	0.9296	36.6893	56.9166	20.2272	17.2226	35.1163	low
3.27837	3.5981	0.4416	0.6352	23.215	35.4654	12.2504	9.75272	43.8406	low
3.29882	3.65189	0.4112	0.6272	21.8807	35.5379	13.6572	10.7029	52.5292	low
3.05262	3.94002	0.552	0.8768	26.6852	52.5604	25.8753	29.0701	58.8406	low
3.07853	3.57358	0.432	0.6112	21.4925	33.9836	12.4911	16.0807	41.4815	low
4.01075	4.84704	0.6016	0.8816	37.3277	64.5295	27.2018	20.8512	46.5426	low
4.20998	4.07893	0.6224	0.8	40.3607	49.7608	9.40004	-3.11284	28.5347	low
3.82353	4.12842	0.6	0.7952	35.5913	50.0499	14.4587	7.97405	32.5333	low
3.31195	4.64736	0.4368	0.8304	23.1994	58.4761	35.2767	40.321	90.1099	low
4.38948	5.12899	0.6752	0.9104	45.3833	70.3241	24.9408	16.8473	34.8341	low
3.35211	1.93246	0.4896	0.5152	26.0439	16.6039	-9.44007	-42.3509	5.22876	low
4.54174	4.77829	0.7168	0.9488	49.6493	68.3385	18.6892	5.20836	32.3661	low
4.33524	5.07594	0.6432	0.8496	42.8192	65.1051	22.2859	17.0856	32.0896	low
4.24258	4.9067	0.6656	0.8672	43.3374	64.2654	20.928	15.6537	30.2885	low
3.55715	3.946	0.6368	0.8512	35.1683	51.16	15.9917	10.9315	33.6683	low
3.79243	3.71277	0.592	0.7184	34.8748	41.0474	6.17263	-2.1005	21.3514	low
4.19407	5.36962	0.6176	0.984	39.9215	79.3062	39.3847	28.0289	59.3264	low
4.19083	4.4704	0.528	0.7024	34.4016	47.9602	13.5586	6.67099	33.0303	low
3.16335	3.30067	0.5456	0.7136	27.2829	36.4867	9.20384	4.34096	30.7918	low
3.7974	4.27053	0.5904	0.824	34.829	53.5008	18.6718	12.4593	39.5664	low
3.4919	3.42592	0.5808	0.6512	31.7014	34.6677	2.96635	-1.88951	12.1212	low
3.10572	3.58635	0.4864	0.7024	24.1347	38.8803	14.7457	15.4756	44.4079	low
3.73887	4.0504	0.5648	0.6832	32.9241	42.5093	9.58527	8.3322	20.9632	low
3.30363	3.83456	0.5488	0.8096	28.5566	47.4404	18.8838	16.0711	47.5219	low
4.76136	2.17722	0.5504	0.5216	40.366	18.6515	-21.7145	-54.2732	-5.23256	low
3.82425	3.40795	0.6208	0.6768	36.7607	35.7723	-0.988385	-10.8858	9.02062	low
4.14843	4.87442	0.5808	0.8464	37.2771	62.3735	25.0964	17.5004	45.73	low
3.20835	3.34445	0.6	0.7296	30.194	37.726	7.53201	4.24206	21.6	low
4.76085	2.92814	0.6496	0.5952	47.2677	27.5301	-19.7376	-38.4954	-8.37438	low
4.26333	4.67096	0.592	0.8736	38.9511	61.7132	22.7621	9.56131	47.5676	low
3.80545	2.53245	0.5328	0.4128	31.6933	17.3319	-14.3614	-33.452	-22.5225	low
4.42379	4.16342	0.7456	0.752	50.276	47.8269	-2.44904	-5.88568	0.858369	low
3.04258	3.49198	0.6	0.7824	28.7397	41.996	13.2563	14.7704	30.4	low
3.24654	3.88027	0.5648	0.8192	28.8581	48.5262	19.6682	19.5202	45.0425	low
4.06706	3.87438	0.5904	0.8208	37.157	48.5463	11.3894	-4.73757	39.0244	low
4.0194	4.32762	0.6384	0.8576	39.5666	56.3149	16.7482	7.66831	34.3358	low
3.60607	3.70248	0.5152	0.7152	29.2119	40.7661	11.5541	2.67355	38.8199	low
3.93748	5.19762	0.4464	0.7712	27.7474	60.6583	32.9108	32.0037	72.7599	low
3.25395	4.23501	0.4736	0.776	24.5799	50.1003	25.5204	30.1498	63.8514	low
3.04157	2.67784	0.5312	0.5056	25.6709	21.8433	-3.82765	-11.9586	-4.81928	low
4.3387	4.6123	0.504	0.6912	34.0206	48.6623	14.6417	6.30604	37.1429	low
3.12719	2.59518	0.3552	0.5152	18.288	21.5964	3.30845	-17.0124	45.045	low
3.14254	2.98008	0.6416	0.7808	31.5282	36.0698	4.54161	-5.1697	21.6958	low
4.13791	4.45494	0.6512	0.848	41.4474	57.2861	15.8387	7.6616	30.2211	low
4.57306	4.71774	0.5824	0.8016	40.9903	57.3439	16.3535	3.16375	37.6374	low
3.00423	3.33771	0.48	0.6736	23.1317	34.921	11.7893	11.1003	40.3333	low
3.14686	3.21016	0.5328	0.696	26.5624	34.7162	8.15381	2.01153	30.6306	low
3.06828	3.82717	0.6256	0.9216	30.1137	53.6207	23.507	24.7334	47.3146	low
3.59048	4.06574	0.6192	0.8992	34.5546	55.504	20.9493	13.2367	45.2196	low
3.00771	3.71197	0.6256	0.9216	29.5596	52.0683	22.5087	23.4152	47.3146	low
3.71907	4.44208	0.6928	0.9424	39.7214	63.2583	23.5369	19.4406	36.0277	low
3.29858	3.52054	0.5344	0.6512	27.8216	35.5687	7.74716	6.72896	21.8563	low
3.32828	4.07523	0.4976	0.7968	26.2627	49.5268	23.2641	22.4425	60.1286	low
3.06959	3.47643	0.5632	0.792	27.3249	42.3061	14.9812	13.2539	40.625	low
3.50566	3.84482	0.5632	0.7792	30.916	45.8528	14.9367	9.67464	38.3523	low
4.04087	4.36688	0.6624	0.9456	41.1851	62.4264	21.2412	8.06781	42.7536	low
4.66878	4.59104	0.5936	0.8304	42.5701	57.7922	15.2221	-1.6651	39.8922	low
3.14569	3.07126	0.4432	0.5328	22.4319	25.9734	3.54151	-2.36609	20.2166	low
3.1394	3.01842	0.5104	0.6608	25.476	31.2112	5.73523	-3.8536	29.4671	low
3.7082	3.49221	0.6	0.7008	34.5794	37.8318	3.25232	-5.82466	16.8	low
3.97198	4.8428	0.7072	0.9504	43.1199	69.3468	26.2269	21.9241	34.3891	low
4.20573	3.82192	0.6576	0.752	42.4868	44.0718	1.58501	-9.12588	14.3552	low
3.79779	4.2203	0.544	0.752	32.2556	48.4524	16.1968	11.1252	38.2353	low
4.74932	5.32402	0.7728	0.992	55.714	79.2729	23.5589	12.1007	28.3644	low
3.76927	3.89094	0.5104	0.6832	30.1769	40.9163	10.7395	3.22795	33.8558	low
3.45641	3.49619	0.5328	0.6816	28.974	36.891	7.91698	1.15091	27.9279	low
3.1711	2.4188	0.536	0.4816	26.8996	19.0793	-7.82028	-23.7236	-10.1493	low
3.29016	3.12317	0.368	0.416	19.7503	21.0437	1.29349	-5.07544	13.0435	low
3.01931	2.37408	0.4896	0.4528	23.6614	17.7646	-5.89679	-21.3701	-7.51634	low
4.26129	4.38403	0.5872	0.7104	38.6344	47.586	8.95162	2.88035	20.9809	low
3.6131	4.06507	0.5472	0.7392	30.9555	45.9846	15.0291	12.5092	35.0877	low
4.40814	4.94803	0.5168	0.7744	35.3574	58.0752	22.7178	12.2476	49.8452	low
3.03163	1.6252	0.5168	0.4224	24.9554	12.0838	-12.8715	-46.3919	-18.2663	low
4.53738	4.33438	0.5008	0.6416	35.2725	42.7098	7.43722	-4.47395	28.115	low
3.76775	4.02464	0.4112	0.5776	24.7002	36.0375	11.3372	6.81813	40.4669	low
4.04761	4.306	0.6496	0.8576	40.4928	56.0437	15.5509	6.38377	32.0197	low
3.71122	3.25638	0.632	0.7072	36.3425	35.7199	-0.622608	-12.2558	11.8987	low
4.8233	5.59829	0.8048	0.9984	58.8069	83.7752	24.9683	16.0676	24.0557	low
3.73686	3.97024	0.608	0.8416	35.268	50.9044	15.6364	6.24535	38.4211	low
3.38529	3.74149	0.5664	0.7648	30.0832	43.8876	13.8045	10.522	35.0282	low
3.52069	3.77851	0.5344	0.696	29.5572	40.5004	10.9432	7.323	30.2395	low
4.17061	4.54822	0.7168	0.9072	45.7593	62.3799	16.6206	9.05407	26.5625	low
3.75864	4.21757	0.5776	0.8032	33.7909	51.5799	17.7891	12.21	39.0582	low
3.56512	3.99453	0.3712	0.6624	21.3966	40.7363	19.3396	12.0448	78.4483	low
3.13832	3.87512	0.4064	0.728	20.6954	43.2968	22.6015	23.4775	79.1339	low
3.49142	4.10243	0.4576	0.7984	25.4076	49.9397	24.5321	17.5003	74.4755	low
3.41289	4.06874	0.7696	0.9888	40.4524	60.8742	20.4218	19.2169	28.4823	low
3.24008	3.80138	0.5264	0.7632	26.9854	44.4685	17.4831	17.3236	44.9848	low
3.03081	3.13966	0.7504	0.808	35.3018	39.1405	3.83875	3.59145	7.67591	low
3.90508	4.68893	0.6688	0.9024	40.2353	63.9174	23.682	20.0726	34.9282	low
4.06915	4.47275	0.5184	0.6624	32.8909	45.3683	12.4773	9.91853	27.7778	low
3.92297	4.24821	0.4976	0.7552	30.5897	48.958	18.3683	8.29066	51.7685	low
4.24091	4.68274	0.2592	0.384	18.1193	28.3394	10.22	10.4183	48.1481	low
3.9131	4.09098	0.7056	0.8816	42.4194	54.783	12.3636	4.54576	24.9433	low
3.3098	3.3057	0.6112	0.8304	31.6261	42.185	10.5589	-0.123872	35.8639	low
4.93306	4.80634	0.5584	0.7968	42.3249	58.045	15.7201	-2.56879	42.6934	low
3.05105	3.82552	0.4576	0.7952	22.461	46.5279	24.0669	25.3837	73.7762	low
3.02035	3.26197	0.6048	0.6928	28.7566	35.0908	6.33421	7.99974	14.5503	low
4.26202	4.78856	0.6672	0.9296	43.6263	67.1366	23.5103	12.3542	39.3285	low
3.71982	4.38088	0.6448	0.848	37.1182	56.3678	19.2496	17.7713	31.5136	low
3.45378	3.29978	0.5456	0.7472	29.6	38.0987	8.49873	-4.45888	36.9501	low
3.28215	3.98512	0.5184	0.824	26.9253	50.0619	23.1366	21.418	58.9506	low
4.94161	4.94589	0.6752	0.8256	50.8345	61.7538	10.9193	0.0866143	22.2749	low
4.42486	5.08906	0.7664	0.9984	51.6334	76.341	24.7075	15.0106	30.2714	low
3.50556	4.09358	0.7504	0.9312	40.511	57.7855	17.2745	16.7739	24.0938	low
4.69423	4.97584	0.76	0.944	54.2129	70.73	16.5171	5.99907	24.2105	low
3.23182	3.73832	0.6688	0.8752	33.6512	49.887	16.2358	15.6723	30.8612	low
3.12945	3.81746	0.6752	0.9008	32.943	52.3288	19.3858	21.985	33.4123	low
4.50368	4.6243	0.6608	0.944	45.5625	65.8775	20.315	2.67825	42.8571	low
3.87619	4.80282	0.5744	0.9008	34.6023	65.3078	30.7055	23.9057	56.8245	low
3.41018	3.8155	0.5024	0.6752	27.0979	39.7164	12.6184	11.8856	34.3949	low
3.13397	3.56083	0.6576	0.888	32.181	48.282	16.101	13.6204	35.0365	low
4.13157	4.04549	0.7008	0.9104	44.3835	55.9003	11.5167	-2.08347	29.9087	low
4.20597	4.91866	0.5712	0.8112	37.1753	60.3894	23.214	16.9447	42.0168	low
3.33899	3.45274	0.4256	0.6416	22.8253	34.4384	11.6132	3.40672	50.7519	low
4.63326	5.19603	0.7072	0.9952	49.9581	77.6595	27.7014	12.1463	40.724	low
4.49258	4.22562	0.5616	0.7168	38.9386	46.3359	7.39735	-5.94224	27.6353	low
3.99624	5.03045	0.584	0.9248	36.1716	70.0715	33.8999	25.8796	58.3562	low
3.32151	3.90629	0.6496	0.8592	33.5958	51.1227	17.5269	17.6058	32.266	low
3.98911	4.46214	0.5392	0.7712	33.4975	52.3644	18.8669	11.858	43.0267	low
3.12611	4.13506	0.6576	0.9456	32.1055	59.221	27.1155	32.2749	43.7956	low
3.17917	3.30317	0.472	0.68	23.9877	34.8899	10.9023	3.90039	44.0678	low
3.12154	3.16507	0.5376	0.7088	26.5842	34.8497	8.26548	1.3945	31.8452	low
3.67138	4.68438	0.6576	0.9968	37.3486	70.3234	32.9748	27.5918	51.5815	low
3.50812	3.92432	0.7184	0.9696	38.8976	57.6843	18.7867	11.8639	34.9666	low
4.75269	5.49821	0.7424	0.9984	53.6394	82.3141	28.6748	15.6863	34.4828	low
3.52977	4.29506	0.656	0.9744	35.9044	63.2421	27.3377	21.681	48.5366	low
3.00113	3.65318	0.5328	0.872	25.427	48.6265	23.1995	21.7268	63.6637	low
3.1064	4.49101	0.5024	0.9824	24.8663	66.5593	41.693	44.5728	95.5414	low
3.77763	4.12869	0.7744	0.9744	44.8221	60.8716	16.0495	9.29313	25.8264	low
3.49413	4.1733	0.6208	0.92	33.764	58.1875	24.4235	19.4375	48.1959	low
3.19385	3.99994	0.664	0.904	33.0557	54.9196	21.8638	25.2388	36.1446	low
3.26767	4.05072	0.536	0.9168	27.6565	56.349	28.6925	23.9636	71.0448	low
3.2752	3.59856	0.584	0.8304	30.0143	45.7411	15.7268	9.87299	42.1918	low
3.45089	2.82507	0.5008	0.48	27.3163	21.8742	-5.44205	-18.135	-4.15335	low
4.12488	3.43413	0.7632	0.8576	48.0787	45.1103	-2.96832	-16.7459	12.369	low
3.83998	4.43054	0.648	0.9328	38.4308	62.4773	24.0465	15.3793	43.9506	low
4.47589	5.15464	0.52	0.8464	36.0789	65.8416	29.7628	15.1646	62.7692	low
4.12688	3.69616	0.4816	0.5696	31.1079	32.8308	1.72292	-10.4369	18.2724	low
3.7082	3.8421	0.5648	0.72	32.6708	42.4959	9.82509	3.61092	27.4788	low
4.45532	5.25323	0.7824	0.9952	53.0171	78.4919	25.4747	17.9092	27.1984	low
3.75103	4.08163	0.3728	0.52	22.4935	33.081	10.5875	8.81358	39.485	low
3.95018	4.05854	0.5232	0.7024	32.2664	43.7301	11.4637	2.74316	34.2508	low
3.65459	4.584	0.6992	0.9808	39.4102	67.7879	28.3777	25.4313	40.2746	low
4.89099	5.20291	0.72	0.9024	53.5387	70.6995	17.1608	6.37745	25.3333	low
3.12795	3.60342	0.6256	0.8736	30.6595	48.0763	17.4168	15.2007	39.6419	low
3.15188	4.13494	0.672	0.9712	33.0169	60.7672	27.7503	31.1896	44.5238	low
4.2736	4.28261	0.7312	0.8704	47.7387	56.552	8.81332	0.210827	19.0372	low

## Sheet: 5-10m
08Hmean	12Hmean	08cc_prop	12cc_prop	08bio	12bio	12_08	H_per_change	cc_per_change	Settlement
5.48985	6.4935	0.6096	0.8608	25.9746	40.6732	14.6986	18.2819	41.2073	intermediate
5.62376	5.98584	0.6176	0.7264	26.8044	32.5376	5.73319	6.43839	17.6166	intermediate
5.96258	6.31432	0.7344	0.9792	32.7394	44.5617	11.8222	5.89912	33.3333	intermediate
5.52336	4.51216	0.6864	0.8384	28.8883	28.8343	-0.0539935	-18.3077	22.1445	intermediate
6.34543	6.27328	0.736	0.936	34.6485	42.5224	7.87393	-1.13704	27.1739	intermediate
5.50419	5.59414	0.6208	0.8128	52.0105	68.5326	16.5221	1.63421	30.9278	low
5.4989	6.84571	0.6928	0.9984	57.7518	101.986	44.2345	24.4924	44.1109	low
6.11922	6.25925	0.704	0.9744	65.038	91.228	26.1899	2.28837	38.4091	low
5.17387	5.22107	0.6576	0.8224	51.7961	64.8315	13.0354	0.912275	25.0608	low
5.74294	5.72368	0.7856	0.9008	68.017	77.4373	9.4203	-0.335367	14.664	low
5.15765	5.38357	0.7056	0.9008	55.2602	72.9574	17.6972	4.38029	27.6644	low
5.3224	4.29562	0.5872	0.7152	47.7453	46.9691	-0.776244	-19.2917	21.7984	low
5.66824	5.48096	0.704	0.864	60.3956	71.2909	10.8953	-3.30403	22.7273	low
5.98359	5.37813	0.6112	0.744	55.5224	60.5548	5.03242	-10.1187	21.7277	low
5.23775	6.04096	0.6592	0.9344	52.5329	84.5844	32.0515	15.335	41.7476	low
5.03304	5.73418	0.7344	0.992	56.094	85.2225	29.1284	13.9307	35.0763	low
5.15125	5.92498	0.7872	0.9984	61.3405	88.5446	27.204	15.0202	26.8293	low
5.53723	5.05432	0.616	0.704	51.9218	54.0758	2.15399	-8.72115	14.2857	low
7.21308	7.08102	0.6016	0.728	65.498	77.424	11.9259	-1.83084	21.0106	low
6.49611	6.69651	0.7216	0.8736	70.5896	87.5878	16.9982	3.08492	21.0643	low
5.34366	5.40506	0.6288	0.8288	51.1784	67.5499	16.3715	1.14903	31.8066	low
5.82237	5.98448	0.7168	0.904	63.072	81.1525	18.0805	2.78426	26.1161	low
5.40822	6.19202	0.5792	0.8048	47.8496	74.9141	27.0646	14.4928	38.9503	low
5.04068	5.9049	0.7152	0.8928	54.7609	79.1335	24.3726	17.1449	24.8322	low
5.0764	5.20646	0.6528	0.8288	50.5025	65.1431	14.6405	2.56206	26.9608	low
5.95796	6.5227	0.7136	0.9488	64.2144	92.54	28.3256	9.47875	32.9596	low
5.08733	5.27954	0.7424	0.8576	57.2721	68.2521	10.98	3.77821	15.5172	low
5.27525	5.41941	0.6896	0.8448	55.2393	68.9918	13.7524	2.73276	22.5058	low
5.78299	4.74845	0.7744	0.7376	67.5299	53.2601	-14.2699	-17.8894	-4.75207	low
5.06894	5.06248	0.6672	0.8048	51.4987	61.6216	10.1229	-0.127446	20.6235	low
5.54525	4.94038	0.6464	0.736	54.459	55.2146	0.755542	-10.9079	13.8614	low
6.47678	6.60467	0.5904	0.7696	57.9602	76.3707	18.4105	1.97459	30.3523	low
5.53162	5.37674	0.6864	0.8464	57.5656	68.5904	11.0248	-2.7999	23.31	low
6.68012	7.15579	0.7232	0.9264	72.6875	98.9795	26.292	7.12068	28.0973	low
5.09326	5.94427	0.736	0.992	56.8599	88.2699	31.41	16.7086	34.7826	low
5.63537	6.27546	0.7776	0.9632	66.122	90.4312	24.3091	11.3584	23.8683	low
6.32068	7.17981	0.7392	0.9872	70.3652	105.688	35.3228	13.5924	33.5498	low
5.32559	5.45962	0.7472	0.904	60.2324	74.2146	13.9822	2.51671	20.985	low
5.3206	3.04467	0.656	0.5616	53.0825	27.0484	-26.0341	-42.7758	-14.3902	low
5.31388	3.94986	0.6752	0.56	54.5099	34.3894	-20.1206	-25.669	-17.0616	low
6.00471	6.51578	0.5392	0.72	49.3893	70.6447	21.2554	8.51115	33.5312	low
6.10081	6.24971	0.5536	0.7888	51.4316	74.1308	22.6993	2.44066	42.4855	low
5.71707	5.68096	0.7744	0.928	66.7835	79.134	12.3505	-0.631619	19.8347	low
5.41271	5.43955	0.6256	0.7808	51.56	64.15	12.59	0.495866	24.8082	low
5.10897	5.6051	0.7552	0.9552	58.4633	80.334	21.8707	9.71096	26.4831	low
5.73079	6.46235	0.792	0.9616	68.4137	92.9122	24.4985	12.7654	21.4141	low
5.75702	6.36602	0.7088	0.9648	61.7136	91.8556	30.142	10.5784	36.1174	low
5.65676	6.20962	0.7472	0.9888	63.8507	91.8284	27.9776	9.77344	32.334	low
5.02616	5.14506	0.5856	0.7536	45.0842	58.7414	13.6573	2.36563	28.6885	low
7.02972	7.85806	0.7424	0.9824	78.3581	114.927	36.5691	11.7834	32.3276	low
5.57672	6.2799	0.7168	0.9568	60.4972	89.906	29.4088	12.6092	33.4821	low
